# Supplementary material for: New Insights Into Lignification via Network and Multi-Omics Analyses of Arogenate Dehydratase Knock-Out Mutants in Arabidopsis thaliana
Source: Front Plant Sci. 2021 May 25;12:664250. doi: 10.3389/fpls.2021.664250 (PMC8185232; doi:10.3389/fpls.2021.664250)
Supplement: Supplementary file 1 [file Data_Sheet_1.zip]

Archive with 4 entries (4 files):
- Supplementary Figures.pdf
- Supplementary Table 1.XLSX
- Supplementary Table 2.xlsx
- Supplementary Table 3.xlsx
