# Supplementary material for: New Insights Into Lignification via Network and Multi-Omics Analyses of Arogenate Dehydratase Knock-Out Mutants in Arabidopsis thaliana
Source: Front Plant Sci. 2021 May 25;12:664250. doi: 10.3389/fpls.2021.664250 (PMC8185232; doi:10.3389/fpls.2021.664250)
Supplement: Supplementary file 1 [file Data_Sheet_1.zip › Supplementary Table 1.XLSX]

## Sheet: Table_S1_Fig2_Leaf_Stem_All_Met
Table 1: Primary metabolites identified in the GC-MS analysis and Lignin-related secondary metabolites identified in the LC-MS analysis. Data shown represents the z-score of the log2 relative abundances between KO mutant and WT. Positive values represent metabolites higher in abundance in the KO mutant and negative values represent metabolites higher in abundance in the WT sample. Metabolites are…
A) Figure 2: Primary Metabolites																				B) Figure 3: Secondary Metabolites
Order	Compound	KEGG/PubChem	Metabolism Class	Z_adt1_L	Z_adt3_L	Z_adt4_L	Z_adt5_L	Z_adt45_L	Z_adt145_L	Z_adt345_L	Z_adt3456_L	Z_adt1_S	Z_adt3_S	Z_adt4_S	Z_adt5_S	Z_adt45_S	Z_adt145_S	Z_adt345_S	Z_adt3456_S	Order	Metabolite	Compound Class	Name	Formula	Calc Mass	mDa	ppm	ion	adt1_L_Z	adt3_L_Z	adt4_L_Z	adt5_L_Z	adt45_L_Z	adt145_L_Z	adt345_L_Z	adt3456_L_Z	adt1_S_Z	adt3_S_Z	adt4_S_Z	adt5_S_Z	adt45_S_Z	adt145_S_Z	adt345_S_Z	adt3456_S_Z
1	Sorbitol	C00794	Carbohydrate	2.35915	2.16589	0.624897	2.39538	2.60757	3.39527	2.59008	2.61814	2.41758	2.88571	2.53421	2.66244	2.75587	2.66143	2.59991	2.44281	1	1-Methoxyglucobrassicin	glucosinolate	M477T759	C17H21N2O10S2	477.064	0.15	0.32	[M-H]-	-1.2922	-1.94885	-0.236724	0.23953	-1.05026	1.80354	0.960264	0.134046	-0.24886	-0.252249	1.13668	0.636059	0.171155	0.397955	0.274372	-0.79271
2	D-Glyceric Acid	C00258	Carbohydrate	0.350892	0.103469	0.344182	0.920579	0.399328	-0.227197	-0.197944	0.394931	1.54856	1.25304	1.57788	1.64335	1.49757	1.54699	1.91829	2.11047	2	Hydroxybenzoic Acid 4-O-D-Glucopyranoside	glucosinolate	M299T502	C13H15O8	299.077	0.15	0.52	[M-H]-	-0.260831	1.20002	1.63174	0.754281	0.0970618	-0.754355	-0.327222	0.603759	-0.558658	-0.0755853	0.0656528	0.799752	-0.716752	-0.0896907	1.11688	0.565361
3	6-Deoxy-D-Glucose	C02522	Carbohydrate									2.63934	0.980559	1.16905	1.30142	2.08428	1.09426	1.2443	1.2661	3	4-Methoxy-3-Indolylmethyl Glucosinolate	glucosinolate	M477T638	C17H21N2O10S2	477.064	0	0.01	[M-H]-	1.01858	0.99092	1.86615	1.23544	1.67594	0.82017	1.10585	1.21915	-0.56945	-0.283469	0.0481299	0.599514	0.358362	-0.470407	0.32248	0.467736
4	Fructose-6-Phosphate	C00085	Carbohydrate									0.439055	0.913419	0.595528	1.89328	2.50739	0.727339	0.642998	1.60427	4	Indolylmethyl Glucosinolate	glucosinolate	M447T523	C16H19N2O9S2	447.053	0.09	0.21	[M-H]-	-0.217053	-0.249112	-0.147862	0.802315	-0.344114	0.57915	-0.21822	-0.172403	-0.486223	-0.610137	0.0409892	-0.470034	-0.689783	0.294836	0.791496	-0.0240444
5	Glycolic Acid	C00160	Carbohydrate	1.28724	0.540869	0.911142	0.734894	1.33817	1.26936	1.03573	0.125198	0.922463	0.572871	0.270378	0.864973	1.32168	1.82124	1.33496	1.8257	5	Glucoiberin	glucosinolate	M422T139	C11H20NO10S3	422.025	0.21	0.5	[M-H]-	0.179147	-0.954712	-0.109727	-0.0260266	-1.11069	0.359621	0.325126	-0.540281	-0.0909269	-0.500294	-0.081099	-0.791141	-0.732654	-0.221005	-0.156583	-0.624853
6	Glycine	C00037	Carbohydrate	0.495658	-0.109729	0.456322	0.518969	0.601218	-0.481199	-1.0266	0.134311	1.03493	1.00437	0.682519	0.761416	0.654466	0.686488	0.55419	0.475312	6	Glucohirsutin	glucosinolate	M492T538	C16H30NO10S3	492.103	0.05	0.09	[M-H]-	-1.10811	-1.58859	-0.510519	-0.415817	-2.34567	-0.805131	-0.28971	-0.63706	-0.46979	-1.04042	-0.792009	-1.1958	-1.28675	-0.202841	0.229988	0.371488
7	Dihydroxyacetone	C00184	Carbohydrate	1.19488	0.566377	0.981007	0.554991	0.757355	-0.530438	-0.282746	-0.37898	1.56076	0.0354778	0.0905625	0.652682	0.976095	0.275558	0.978393	0.431538	7	4-Hydroxyglucobrassicin	glucosinolate	M463T360	C16H19N2O10S2	463.048	0.14	0.31	[M-H]-	0.183253	-0.508942	0.156856	0.407856	-0.195908	0.581631	0.649646	0.357314	-0.984561	0.163181	-0.69088	-0.985099	-0.855538	-0.644496	-1.00421	-1.1654
8	D-Arabitol	C01904	Carbohydrate									-0.470771	-1.29007	0.768902	0.18999	1.52125	1.02845	0.932417	1.53621	8	7-Methylsulfinylheptyl Glucosinolate	glucosinolate	M478T432	C15H28NO10S3	478.088	0.35	0.72	[M-H]-	-0.0908073	-1.32489	-1.00298	-0.345062	-1.19239	-0.722017	-1.55624	-1.43952	-0.613421	-1.10615	-1.19097	-1.25691	-1.81637	-0.859869	-0.313264	-0.76746
9	Glycerol	C00116	Carbohydrate									0.447493	0.283058	0.412706	1.22593	0.294612	0.345236	0.923643	0.282146	9	Glucohespelin	glucosinolate	M464T346	C14H26NO10S3	464.072	0.55	1.18	[M-H]-	-0.0473804	-0.789721	-0.752356	0.12942	-0.85666	-0.518342	-1.42475	-1.66903	-0.702105	-1.67647	-1.19038	-1.10487	-1.50803	-1.15648	-0.474077	-1.59942
10	Citrate	C00158	Carbohydrate	-0.452733	-2.26021	0.42402	0.547437	1.3537	0.524028	-0.353151	1.36152	-0.661652	0.168673	-0.263946	-0.0762828	1.33337	1.36268	1.02391	1.32522	10	Apocartotenoid(C13)-Hex/(Corchoionol C9-Glucoside)	carotenoid	M385T609	C19H29O8	385.186	0.67	1.74	[M-H]-	0.0882074	0.550105	0.648235	0.613482	0.93547	0.773475	0.8247	0.618914	0.951318	0.622728	0.77166	1.21115	1.22447	1.72577	1.74444	1.43574
11	Diglycerol	42953	Carbohydrate	0.562585	0.609225	1.06239	1.01254	-5.103	-0.509392	-4.4024	-1.74663	0.13892	0.450452	0.549157	0.385827	0.449874	0.930521	0.208239	0.84463	11	Apocarotenoid	carotenoid	M431T584	C20H31O10	431.192	0.34	0.79	[M+FA-H]-	0.714551	1.0418	1.13311	1.16278	1.64312	0.853641	0.954135	0.837045	0.738277	0.464653	0.842743	0.9568	0.423402	0.823342	1.53333	0.974763
12	L-Malate	C00149	Carbohydrate	-0.0678362	-0.991744	-0.979663	0.660239	1.29561	1.67533	0.595987	1.51173	-1.6615	0.00810372	-0.0539377	0.647084	1.09779	1.23453	0.756984	1.50118	12	Apocartotenoid(C13)-Hex	carotenoid	M431T609	C20H31O10	431.192	0.23	0.54	[M+FA-H]-	0.419758	0.458643	0.628655	0.502827	1.02367	0.431524	0.594972	0.594567	0.658844	0.415323	0.48386	0.559477	-0.107539	1.12116	1.70503	1.06845
13	Maltotriose	C01835	Carbohydrate									-0.232257	2.03106	-0.00749583	0.731409	0.00729056	0.928973	-0.0966443	0.0364868	13	Apocartotenoid(C13)-Hex/Dihydroroseoside	carotenoid	M433T604	C20H33O10	433.207	0.37	0.86	[M+FA-H]-	0.942269	0.838431	0.957786	1.66071	1.64216	1.35472	1.15824	0.912946	0.151952	0.281492	0.456636	0.26977	0.210467	0.248413	0.647364	0.211017
14	Cellobiose	C00185	Carbohydrate	0.272592	-0.0122895	0.253783	0.395724	-0.0699499	0.637	0.375536	0.281643	-0.19958	0.664361	-0.0804492	1.49875	0.850114	0.55391	0.0584255	0.0212125	14	Dehydrovomifoliol	carotenoid	M221T927	C13H17O3	221.118	0.14	0.66	[M-H]-	1.41904	1.42917	1.45165	1.29218	1.61912	1.45984	1.4247	1.18881	-0.0885445	-0.377184	0.297593	0.166113	-0.11108	0.618547	0.765345	-0.0294738
15	Galactose	C00124	Carbohydrate	0.04579	0.25439	0.934222	1.76434	1.0557	1.03712	1.46865	1.30373	0.626259	-0.693542	-0.470026	1.29151	0.374261	0.287182	0.915699	0.212403	15	Kaempferol 3,7-O-Di-Rhamnopyranoside	flavonoid	M577T776	C27H29O14	577.156	0.01	0.01	[M-H]-	-0.23543	-0.0184599	-0.0745632	-0.0712471	0.125368	-0.107278	0.070334	-0.0868221	0.124188	-0.0114603	0.203174	-0.215738	0.238318	-0.0961377	-0.0774933	0.0406274
16	Tagatose	C00795	Carbohydrate									0.327431	0.445524	-0.185817	-0.188525	0.461419	0.229194	0.326856	0.602832	16	Kaempferol-3-O-?-Glucopyranosyl-7-O-?-Rhamnopyranoside	flavonoid	M593T713	C27H29O15	593.151	0.07	0.12	[M-H]-	-0.423085	-0.243767	-0.228968	-0.0796916	-0.0590892	-0.732402	-0.438052	-0.852538	-0.00898522	-0.118054	0.216228	-0.478331	0.157001	-0.439602	-0.472228	-0.485298
17	Lactose	C00243	Carbohydrate	-0.0458601	0.216426	0.284379	0.617168	0.193509	-0.0884662	-0.0456114	-0.34622	0.517917	0.0346475	0.116869	0.400608	0.0832477	0.0513747	0.18923	-0.038954	17	Quercetin-3-Neohesperidoside-7-Rhamnoside	flavonoid	M755T576	C33H39O20	755.203	0.6	0.79	[M-H]-	-0.642711	-0.260112	-0.357781	0.274337	0.0327375	-1.01301	-0.299298	-1.01111	-0.814191	-0.7798	-0.0827768	-1.18923	-0.217179	-1.16123	-1.17834	-1.69231
18	Glucose	C00031	Carbohydrate	-1.16753	-0.506987	-0.0502796	-0.721681	-0.337164	-0.3954	-4.68054	0.125615	0.0530761	0.0873324	-0.14238	0.24405	0.251315	0.117634	0.107076	0.158532	18	Quercetin-3-O-?-glucopyranosyl-7-O-?-Rhamnopyranoside	flavonoid	M609T658	C27H29O16	609.146	0.07	0.12	[M-H]-	-0.498679	-0.397638	-0.160944	0.239414	0.122898	-1.01297	-0.40555	-1.45254	-0.87033	-0.637544	0.0525263	-0.831911	-0.43574	-1.42305	-1.81049	-1.67837
19	Myo-Inositol	C00137	Carbohydrate	-0.705198	-0.922562	-1.03193	-0.578748	-0.824939	0.0827094	-0.111994	0.250638	-0.39783	-0.239917	-0.496794	0.68293	-0.0230987	0.422167	0.532576	0.378627	19	Dihydroxybenzoic Acid-O-Pentoside	cinnamic/coumaric acid biosynthesis	M285T464	C12H13O8	285.061	0.15	0.52	[M-H]-	0.343087	1.82621	2.23698	1.60009	1.43549	0.0810856	0.57694	2.19378	-0.200728	-0.221127	0.305351	0.847288	-0.416365	-0.598946	0.494705	0.309106
20	D-Glucoheptose	76599	Carbohydrate	-0.0345379	1.0167	0.785406	4.58933	4.49709	4.40379	4.4678	4.6858	-0.671597	-0.506264	-0.435431	0.468119	0.436662	0.50927	0.526744	0.347407	20	Sinapoyl Malate	cinnamic/coumaric acid biosynthesis	M339T808	C15H15O9	339.072	0.11	0.32	[M-H]-	-0.137109	0.410476	0.565876	0.226726	0.64167	0.00862466	-0.116187	-0.322181	0.0278115	-0.169711	0.169138	-0.3551	-0.4252	-0.573479	-0.298927	-1.06511
21	Allose	C01487	Carbohydrate	-0.368624	1.02601	1.40829	2.46194	2.72949	2.5904	2.74608	3.09307	-0.686324	-0.647189	-0.573497	0.686119	0.405925	0.519784	0.38353	0.289835	21	Sinapic Acid (S)-Malate Ester	cinnamic/coumaric acid biosynthesis	M339T797_1	C15H15O9	339.072	0.04	0.11	[M-H]-	-0.332097	-0.0166667	0.130589	0.16439	0.254407	-0.264842	-0.174288	-0.314299	-0.250155	-0.28332	0.1452	-0.450726	-0.689242	-0.647414	-0.506134	-0.947009
22	Galactinol	C01235	Carbohydrate	0.106788	-0.051732	0.525734	0.116258	0.0924949	0	-0.0827655	0.0168162	-0.066218	0.324746	0.110561	0.129628	-0.0509503	0.0528541	-0.242036	0.119354	22	1-O-?-D-Glucopyranosyl Sinapate	cinnamic/coumaric acid biosynthesis	M385T588	C17H21O10	385.113	0.47	1.22	[M-H]-	-0.492765	-0.441104	1.60554	-0.362768	-0.332982	-1.05786	-1.50252	-1.00088	-0.694636	-1.18141	-0.276592	-1.86925	-2.22071	-2.26016	-1.7351	-2.04696
23	Galactonate	C00880	Carbohydrate									-0.927694	0.0164949	-0.61135	0.0871921	0.815241	0.257034	0.158196	0.417487	23	Pinoresinol 4,4’-Di-O-D-Glucoside	lignan	M681T653	C32H41O16	681.239	1.56	2.29	[M-H]-	-0.463198	-0.00767072	-0.0599954	0.563949	0.0349975	-0.282597	-0.122315	-0.60097	0.25237	0.437771	0.55205	-0.570631	-0.687837	0.0618682	0.786798	-0.566832
24	Sucrose	C00089	Carbohydrate	1.19227	0.34122	0.526822	1.11946	0.609238	0.692863	0.521875	0.713148	1.86148	1.59162	3.9625	1.93036	-4.02416	-3.02047	-2.84372	0.61874	24	Pinoresinol 4-O-D-Glucoside	lignan	M519T834	C26H31O11	519.187	1.62	3.12	[M-H]-	-0.67484	-0.39678	-0.0449877	-0.583738	-0.536331	-0.976418	-0.310232	-0.975007	0.191622	0.906966	0.58681	-0.663595	-1.4286	-0.0692716	0.207136	-1.4944
25	Glucoheptonate	25588	Carbohydrate	-0.247965	-0.408748	-0.459363	-0.180114	-0.389607	0.0551269	-0.764487	-0.14312	0.666883	0.5902	-0.100741	0.536147	-0.818879	-0.989794	-1.35952	1.48921	25	Dimeric Coniferyl-OH Hex (Lignan)	lignan	M583T596	C27H35O14	583.203	0.56	0.95	[M+FA-H]-	0.176657	0.807042	0.813215	-0.760846	-0.904091	-1.49395	-0.914438	-1.47272	-0.977151	-0.792195	-0.668655	-2.8018	-4.23871	-3.65321	-3.39211	-4.28559
26	1,5-Anhydroglucitol	C07326	Carbohydrate	0.0881258	0	0.185172	-0.133484	-0.244048	0.0308978	-0.267983	-0.143143									26	Unknown Malate Derivative	TCA cycle	M339T1099	C16H19O8	339.108	0.16	0.46	[M-H]-	0.529541	0.74075	1.04833	0.716181	1.53133	0.854219	0.731716	0.842403	-0.0693553	0.195288	0.159065	0.086419	-0.205496	0.0406201	0.257402	0.375086
27	Aconitate	C00417	Carbohydrate	-0.155134	-0.592963	-0.0362886	-0.465815	-0.715839	-0.356791	-0.45322	-0.610449									27	Corchoionol C9-Glucoside	TCA cycle	M385T687	C19H29O8	385.186	0.57	1.49	[M-H]-	0.437379	0.921775	0.764355	1.17754	1.66906	1.09894	0.921265	0.844646	-0.118309	-0.217727	0.0669794	0.368752	-0.130848	0.211134	0.407655	0.56059
28	Erythrose	C01796	Carbohydrate	-0.133351	-0.259022	0.163969	-0.00850751	-0.371099	-0.294184	-0.216028	-0.335765									28	Maleic Acid	TCA cycle	M115T179	C4H3O4	115.003	0.12	1.01	[M-H]-	0.50388	0.495875	0.517555	0.366151	0.565644	0.226448	0.160127	0.226603	-0.214924	0.0984861	-0.488762	0.0425579	0.0756731	-0.0363887	0.209432	0.278959
29	Gentiobiose	C08240	Carbohydrate	0.0838184	0.307184	0.31961	0.382635	0.00241126	-0.482777	4.10105	-1.65448									29	Nicotinic Acid Malate	shikimate derivative	M238T354	C10H8NO6	238.035	0.03	0.12	[M-H]-	0.810385	0.692752	0.687196	1.32146	1.18536	0.856716	0.568087	-0.042731	-0.0252073	-0.0473484	-0.0474152	-0.437903	-0.348567	0.269047	0.398985	0.321973
30	Gluconic Lactone	C00198	Carbohydrate	1.79003	1.65891	2.36185	2.35853	0.639358	1.86057	1.8665	1.72601									30	3'-Glucosyl-2',4',6'-Trihydroxyacetophenone	shikimate derivative	M329T374	C14H17O9	329.087	0.18	0.54	[M-H]-	-0.228222	-0.132867	0.124358	-0.166789	-0.531772	-1.04926	-0.793886	-1.11681	-0.136465	-0.062336	0.0378839	-1.1529	-1.12706	-1.82026	-1.69397	-2.07796
31	Leucrose	165577	Carbohydrate	0.200459	0.37022	0.452021	0.89634	0.493232	0.571764	0.406348	0									31	SN1-O-(12-Oxophytodienoyl)-Digalactosyl Monoglyceride	galactolipid	M735T1340	C34H55O17	735.344	0.49	0.67	[M+FA-H]-	3.63655	3.34298	5.50129	1.99007	4.48883	0.711917	-0.192547	0.061973	0.737209	0.698363	1.31016	1.73369	1.08438	1.12764	1.14637	0.677141
32	L-Threose	5460672	Carbohydrate	0.307657	-0.209518	-0.152884	0.177883	0.114625	0.296967	0.0852413	0									32	SN1-O-(12-Oxophytodienoyl)-Monogalactosyl Monoglyceride	galactolipid	M573T1451	C28H45O12	573.291	0.77	1.34	[M+FA-H]-	1.09922	2.88029	3.4403	1.442	2.92507	0.785799	0.491876	0.132607	-0.306168	-0.265831	0.684673	0.844396	-0.000613446	0.798454	0.661265	0.166324
33	Maltose	C00208	Carbohydrate	-0.745178	-1.14706	0.78189	0.276666	-0.208587	-0.530402	-0.31958	-0.138583									33	Quinic Acid	hydroxycinnamic acid	M191T104	C6H7O7	191.019	0.07	0.38	[M-H]-	0.580614	-0.0110268	0.789879	0.653155	0.476027	0.47381	0.668319	0.852255	-0.107964	0.278566	0.510649	0.343575	0.422058	0.535481	0.306702	-0.19594
34	MethyL-Beta-D-Galactopyranoside	C03619	Carbohydrate	-0.159595	-0.230099	0.154484	-0.0186158	0.0246067	0.137769	0.0745614	-0.0431516									34	5-Hydroxyferuloyl Malate	hydroxycinnamic acid	M325T670	C14H13O9	325.056	0.07	0.22	[M-H]-	-1.42733	-0.849726	-0.408308	-0.385784	-1.35368	-1.45329	-0.687735	-1.78063	-2.78968	-1.05423	-0.662128	-0.426338	-2.4188	-2.23208	-1.32807	-1.55385
35	Pyruvate	C00022	Carbohydrate	-0.941297	-1.04576	-1.19943	-0.953838	-1.00368	-0.641433	-0.628365	-0.147006									35	Coniferyl-Alcohol Glucoside	phenylpropanoid	M341T762	C16H21O8	341.124	0.25	0.72	[M-H]-	-0.376317	0.171145	0.293883	0.418733	0.694719	-0.623471	-0.345181	-0.579407	-0.141454	-0.519846	0.14545	-0.496072	-1.0403	-2.40616	-1.44057	-1.83213
36	Ribitol	C00474	Carbohydrate	-0.268012	-0.116181	-0.368683	-0.099591	-0.368923	-0.484515	-0.473258	-0.611209									36	13C Narangenin Internal Std.	internal standard	M271T1197_1	C15H11O5	271.061	0.23	0.83	[M-H]-	0.000613446	0.000613446	0.000613446	0.000613446	0.000613446	0.000613446	0.000613446	0.000613446	0.000613446	0.000613446	0.000613446	0.000613446	0.000613446	0.000613446	0.000613446	0.000613446
37	Sorbose	C00247	Carbohydrate	1.68241	0.522007	3.71727	2.30684	1.67161	0.741561	0.803607	1.89657
38	Mannose	C00159	Carbohydrate	-1.12167	-1.30008	1.52334	0.895318	-0.342217	-2.26641	0.0923947	0.890019	0.0154567	-0.45539	-0.284541	1.01721	0.318231	-0.515194	0	-0.110885
39	Lyxose	C00476	Carbohydrate									0.298329	-0.27343	-0.490936	0.255642	0	0.0695105	0.218535	-0.148814
40	Fumarate	C00122	Carbohydrate	-0.737785	-0.276028	-0.77531	-0.519447	-0.435741	-0.60983	-1.61208	-0.0183012	-0.66402	0.0565715	0.807807	0.391772	-0.234417	-0.131868	0.224045	-0.613288
41	Isomaltose	C00252	Carbohydrate	-0.282074	-0.12481	0.280738	0.545318	0.0739993	-0.110323	0.209801	0.291943	-0.234449	-0.520435	-0.642499	0.296702	0.0637171	0.335737	0.278966	0.228167
42	Threitol	C16884	Carbohydrate	-0.0248932	-0.132614	-0.452376	-0.482895	-0.488922	0.301923	-0.0105791	0.0267925	-0.507151	0.0921734	-0.372817	-0.0136137	0.345631	0.388958	-0.324772	0.187037
43	Trehalose	C01083	Carbohydrate	0.981242	0.49329	0.644481	1.15683	0.56508	1.37888	0.639667	1.24005	-0.146431	-0.387684	-0.197498	0	0.199928	0.245031	0.0880361	-0.116438
44	Raffinose	C00492	Carbohydrate	-0.905545	-0.873844	-1.3316	0.481552	-0.746424	-0.302575	-0.867267	-0.0666232	0.023322	0.0976604	0.145053	0.582402	0.192573	-0.185341	-0.883055	-0.288701
45	Oxalate	C00209	Carbohydrate									-0.154188	0	-0.713108	-0.188996	0.173804	0.235024	0.0980223	0.124792
46	Fructose	C00095	Carbohydrate	-0.110855	0.315208	0.6658	0.878928	0.652038	-0.303238	-0.0725366	-0.557868	-0.289949	-0.53436	-0.610267	0.725619	-0.0298075	-0.0256739	-0.208583	0.244849
47	Lactobionate	7314	Carbohydrate	0.342256	0.377349	0.847885	0.515143	0.389045	0.290601	0.280294	0.0962232	-0.284198	-0.434945	-0.291718	-0.118141	-0.113576	0.242906	-0.125435	-0.064303
48	Urea	C00086	Carbohydrate									-0.199032	-0.90743	-0.857697	-0.116366	0.0101876	0.0667074	0.84637	-0.0346953
49	Fucose	C01019	Carbohydrate	-0.11663	0.0744558	0.260553	0.254561	0.404169	0.188693	0.245883	0.148483	-0.0467719	-1.00995	-0.656268	-0.387481	-0.376099	0.319837	0.339692	-0.127195
50	Lactate	C00186	Carbohydrate	-1.30631	-1.75559	-2.19143	-1.32208	-2.14127	-2.20202	-1.91644	-1.70572	-0.399069	-0.706017	-0.490244	-0.00419154	-0.244157	0.412744	-0.359533	-0.492728
51	Threonic Acid	C01620	Carbohydrate	-0.449119	0.452316	0.684757	3.36213	3.36181	3.11409	3.25606	3.17054	-0.804043	-0.586199	-0.480651	-0.461797	-0.214355	-0.107206	0.0891005	0.21111
52	2-Deoxyerythritol	18302	Carbohydrate	-2.11999	-0.560763	-2.22196	-1.20875	-0.88916	-0.609317	-0.883593	-0.0159861	-0.810193	-0.7506	-0.912453	-0.40663	0.0191126	0.212196	0.390955	-0.451526
53	Glucose-1-Phosphate	C00103	Carbohydrate	1.28742	1.10868	1.82581	1.8152	1.63238	1.57007	1.39709	1.30642	0.0744042	-0.466088	-0.515389	-0.160151	-0.785756	-0.0913506	-0.674285	-0.548487
54	Dehydroascorbic Acid	C05422	Carbohydrate	-1.0944	-1.73439	-0.825334	-1.12112	-2.80734	-1.48329	-1.36959	-1.41118	0.0851138	-1.53278	-0.895145	-0.621406	-0.678978	-0.0419838	0.0415345	0.154702
55	D-Erythronolactone	5325915	Carbohydrate	-0.0958153	0.319933	-0.292593	-0.780195	-1.11064	-0.834006	-0.873893	-1.14284	-1.28065	-1.29663	-0.8063	-0.387466	-0.322696	-0.137107	0.306318	0.185879
56	Levoglucosan	2724705	Carbohydrate	-0.394074	-0.582738	-0.588801	-0.171136	-0.904218	-0.616806	-0.473162	-0.608426	-0.411982	-0.678444	-1.11532	-0.81961	-0.67041	0.403464	-0.679291	0.114012
57	Phenyl Beta-D-Glucopyranoside	C03097	Carbohydrate	1.72849	1.03942	2.47451	2.1263	-1.95502	1.52455	-3.938	-4.0211	-0.220751	-0.900172	-0.611225	-0.339073	-0.256543	-0.531083	-0.503854	-1.27945
58	Xylose	C00181	Carbohydrate	-0.20257	-0.155587	0.178591	0.353741	-0.489968	-0.153964	-1.29459	-0.115448	-0.522954	-1.45607	-1.18149	-0.433902	-0.968453	0.0731926	0.114263	-0.350053
59	Gluconate	C00257	Carbohydrate	1.73647	-0.986218	2.84545	0.204621	0.923217	-1.90939	-2.37245	-1.17725	-0.287288	-0.770301	-0.932038	-0.666914	-1.19883	-0.49543	0.0871312	-0.753259
60	IsopropyL-Beta-D-Thiogalactopyranoside	656894	Carbohydrate	-0.121518	0	-0.147351	0.640826	-0.171277	-0.149903	-0.159182	0.314814	-0.182473	-0.392727	-0.972805	-0.762851	-0.369275	-1.2795	-0.651126	-1.06375
61	Succinate	C00042	Carbohydrate	0.537417	-0.205046	1.96005	-0.0567462	0.213138	0.206261	-0.572675	0.785417	-1.59899	-0.542302	-1.42096	-0.846398	-1.05957	-0.436986	-0.0847825	-0.638084
62	Sedoheptulose	C00447	Carbohydrate									-0.762815	-0.707775	-1.19779	-0.33621	-0.465355	-0.357239	-2.10563	-0.945976
63	Xylitol	C00379	Carbohydrate									-0.249165	-0.67582	-1.14252	-0.758722	-1.26127	-2.31505	-0.361255	-0.818059
64	Melibiose	C05402	Carbohydrate									-0.772623	-0.984454	-1.27538	-0.513712	-0.872073	-1.02605	-1.54241	-1.31526
65	Ascorbate	C00072	Carbohydrate	-1.38922	-2.27909	-0.947791	-1.21757	-2.47271	-1.21469	-1.32458	-0.505478	-1.78344	-1.83217	-1.51761	-1.1245	-1.25839	-0.748708	-0.19006	-0.261561
66	L-Allothreonine	C05519	Amino Acid	-0.196801	-0.0842861	-0.0882253	0.154405	-0.327519	-0.47673	-0.554775	-0.452599	2.63684	2.38689	2.12301	2.36933	2.55812	2.05563	2.30743	2.25802
67	Alanine	C00041	Amino Acid	0.564927	-0.146489	0.265464	1.01238	-0.284638	-0.994547	0.00172098	0.46251	1.06005	1.21558	1.21115	2.24273	2.32673	1.42207	1.6173	1.2232
68	Phenylalanine	C00079	Amino Acid	1.4877	0.679298	1.58977	0.278232	1.68551	0.679167	-0.582891	-0.586261	2.10722	0.638925	1.55476	1.05686	1.85463	0.733171	0.72855	1.8343
69	Glutamate	C00025	Amino Acid									-0.529205	1.66257	0.748035	2.1026	1.43733	1.15926	1.09659	2.11184
70	Serine	C00065	Amino Acid	0.0979995	0.307004	0.134977	-0.646078	-0.0628329	-0.00474643	0.506427	-0.589064	0.0445192	0.517204	0.339457	1.23299	0.901972	0.857069	0.869342	1.34486
71	Ornithine	C00077	Amino Acid									0.487206	0.822133	0.600142	1.52678	1.34259	0.430874	0.517539	0.178182
72	Alanine	C00099	Amino Acid									0.241485	0.130201	0.389758	0.82744	1.10165	0.988619	0.860572	0.764209
73	N-MethyL-DL-Alanine	5288725	Amino Acid									0.580599	0.368549	0.44201	0.710943	0.945887	0.571448	0.537228	0.574755
74	Proline	C00148	Amino Acid									-0.219455	0.391131	0.221798	1.46676	0.125107	0.755582	0.980742	1.00735
75	L-Homoserine	C00263	Amino Acid									0.531518	0.355388	0.451033	0.645025	0.828025	0.695928	0.548529	0.547812
76	Noradrenaline	C00547	Amino Acid									0.617479	0.249057	0.848672		0.257777	0.789949	1.29197	0.0588105
77	Methionine	C01733	Amino Acid									0.340427	1.36723	0.0686115	0.36004	1.23206	0.283981	0.079054	-0.028285
78	5'-Methylthioadenosine	C00170	Amino Acid									-0.115442	0.0247121	0	0.3389	0.310348	1.19327	0.9115	0.870037
79	Glutamine	C00064	Amino Acid									1.43162	1.53625	-0.346294	-0.667989	-0.284197	0	1.41683	0.157829
80	Lysine	C00047	Amino Acid									0.387637	0.787505	-0.549663	0.757124	0.789632	-0.477176	0.75125	0.50806
81	4-Aminobutyrate	C00334	Amino Acid	-0.89286	-0.422547	0.226638	-0.00607874	0.238802	-0.597795	0.081543	0.537787	0.496684	0	-0.599417	-0.100354	0.403801	0.672513	0.730112	0.70142
82	Isoleucine	C00407	Amino Acid									0.0302555	0.166806	-0.165022	0.270494	0.285251	0.262835	0.59757	0.516372
83	Threonine	C00188	Amino Acid	-1.27533	-2.13798	-1.90037	-0.633673	1.41752	-1.50891	-0.880772	-0.0556321	-0.29028	-0.499487	0.38567	0.0933558	0.199099	0.79211	0.308388	0.391246
84	Creatine	C00300	Amino Acid	0.201787	0.275795	0.189316	0.149253	0.510408	-0.0626459	0.157572	-0.134123	-0.100961	0.0661064	0.0879032	0.26781	0.407981	0.205272	0.125723	0.190016
85	Valine	C00183	Amino Acid	1.57451	0.714715	-0.0565471	0.487287	0.943919	-1.98225	-2.04576	0.368605	0.378931	0.0949955	-0.0828291	-0.0113352	0.0948739	0.149596	0.106027	0.21306
86	3-Aminoisobutyrate	C05145	Amino Acid	-0.405372	0.41684	-1.58253	-2.1598	-2.38403	-2.34366	-2.8981	-1.6276
87	3-Indoleacetonitrile	C02938	Amino Acid	-0.623644	-0.914119	0.273739	0.96695	-0.524918	0.474976	-0.402866	0.691335
88	4-Hydroxybenzoate	C00156	Amino Acid	-0.258208	-0.258725	0.0591696	-0.079734	0.0603052	-0.583323	-0.759129	-0.617471
89	D-AlanyL-D-Alanine	C00993	Amino Acid	0.272674	-1.48349	0.679311	0.167958	1.19027	0.980975	1.03719	1.62794
90	O-Succinylhomoserine	C01118	Amino Acid	0.131695	0.266875	0.105805	0.173834	-0.0315209	-0.031139	-0.472412	-0.432846
91	Pyrrole-2-Carboxylate	C05942	Amino Acid	-1.16051	-0.782745	2.82675	-0.363329	-0.34972	-0.503248	-0.684115	-0.561859
92	Putrescine	C00134	Amino Acid									-0.694988	0.237579	-0.596434	-0.246395	0.970053	0.37963	-0.339389	0.259639
93	Aspartate	C00049	Amino Acid	0.632001	0.645099	0.825667	0.482022	0.984731	0.816065	0.237815	0.985213	-0.766594	-0.444816	-0.341947	-0.319528	-0.490747	0.11441	-0.470876	-0.186435
94	L-Glutamate	C00025	Amino Acid									-0.34794	-0.636272	-0.759643	-0.43975	-0.530925	-0.300699	-0.495701	-0.537143
95	5-Aminovalerate	C00431	Amino Acid									-0.739583	-0.279272	-1.48646	-0.873112	-0.478926	-0.437982	-0.534749	-0.124932
96	Maleate	C01384	Amino Acid									-1.06318	-1.0004	-2.12426	0.201559	-0.939558	-0.0697657	0.233374	-0.398456
97	Oxoproline	C01879	Amino Acid	-1.5962	-1.0949	-0.604353	0.527809	-0.0648221	-1.38866	-2.52953	0.556013	-2.83112	-2.75194	-1.89339	-1.04097	-0.670366	-0.317332	-1.37289	-0.674119
98	Shikimate	C00493	Amino Acid	-0.420851	1.80532	1.34536	2.51812	1.78398	1.43437	1.89432	2.33515	-0.134075	-0.220842	-0.731851	-2.49905	-3.15372	-3.14578	-3.02425	-3.28705
99	Linolenic Acid	C06427	Lipid									-0.487745	0.740904	0.031906	0.0892067	0.338468	1.04888	-0.165766	-0.0880309
100	Zymosterol	C05437	Lipid									-0.0310344	0.178644	0.457636	0.394704	0.0677352	-0.028164	0.00203036	0.0270883
101	D-(Glycerol 1-Phosphate)	C00093	Lipid	-0.513103	-0.138001	0.487852	0.67337	0.556612	-0.421161	-0.5886	-0.372249	-0.212838	0.112843	-0.21088	-0.143743	0.283297	0.163526	0.113016	0.025115
102	22-Ketocholesterol	C00187	Lipid	-0.274645	-0.275837	-0.000784405	-0.24084	-0.716506	-0.279301	-0.749346
103	Myristic Acid	C06424	Lipid	0.0547915	0.19004	0.2712	0.0340232	0.340995	-0.110659	0.072585	0.026696
104	Phytosphingosine	C12144	Lipid	-1.06096	-0.844083	-1.34064	-0.436583	-1.02346	0.396493	0.123418	0.240393
105	Stearic Acid	C01530	Lipid	-0.212966	-0.274409	-0.0720455	0.0381533	-0.154882	-0.306407	-0.273355	-0.264337	-0.360021	-0.0462934	0.0540979	-0.0133231	-0.0453617	0.032722	-0.159668	-0.0720316
106	Caprylic Acid	C06423	Lipid	0.08457	-0.116177	-0.00328671	-0.146117	-0.159101	-0.171538	-0.461247	-0.287474	0	0.0685406	0.181971	-0.0174448	-0.271372	-0.320974	-0.405042	-0.433778
107	Palmitic Acid	C00249	Lipid	0.170356	0.335644	0.20392	-0.0463744	0.215463	-0.0828809	-0.461068	-0.423682	-0.233417	0.133099	-0.0080145	-0.128004	-0.267237	0.0211249	-0.401031	-0.353032
108	Linoleic Acid	C01595	Lipid	-0.322833	0.312004	-0.125741	-0.105786	0.152378	0.94851	-0.612133	-0.09974	-0.547266	0.195493	-0.571679	-0.164542	-0.169167	0.586464	-0.161614	-0.647278
109	Monoolein	5283468	Lipid									-0.672217	-0.690531	-0.127649	0.0337924	-0.157034	-0.20714	0.259903	-0.0610739
110	Phytol	C01389	Lipid	-0.398809	-1.38992	-0.179893	0.340667	-0.919805	-0.849967	-1.01604	-1.18732	-0.573322	-1.29793	-0.00374128	-0.0471243	-0.382528	0.227754	0.15322	-0.179748
111	Sitosterol	C01753	Lipid	0.00894627	0.0171509	0.00616099	0.1494	0.0335284	0.212866	0.0877435	0.10684	-0.55513	-0.588276	-0.0720136	-0.701936	-0.228135	-0.127765	-0.408816	-0.0253693
112	Heptadecanoic Acid	10465	Lipid									-0.475191	-0.421352	-0.549551	-0.246937	-0.2782	-0.176295	-0.505268	-0.457211
113	D-Erythro-Sphingosine	C00319	Lipid	-0.191271	-0.00347937	-0.137178	-0.177868	-0.32687	-0.141596	0.0509901	-0.589856	-0.560937	-0.358496	-1.95013	-0.106339	-0.727537	-1.02866	-0.302205	0.0661799
114	3-Hydroxypyridine	C02502	Secondary	-0.846202	-1.02979	-1.13082	-1.21513	-1.26491	-1.03612	-1.01701	-1.02108	-0.0938531	-0.0327605	-0.000591507	-0.00441987	0.0269157	0.244566	-0.00537329	0.0156336
115	L-4-Hydroxyphenylglycine	C12323	Secondary	0.0713629	-0.321866	-0.0834389	0.0995594	-0.217365	-0.103368	-0.1552	0.159507
116	Neohesperidin	C09806	Secondary	-0.080515	-0.0832688	0.105314	0.138495	-0.182967	-0.474181	-0.360399	-0.530119	0.00823025	-0.304339	-0.926546	0.0170595	-0.366473	-0.269298	-0.375274	0.248706
117	Salicin	C01451	Secondary									-0.297982	-0.132634	-0.295037	-0.223854	-0.212269	-1.00186	-0.228238	-0.329188
118	Naringin	C09789	Secondary									-0.606641	-0.600126	-0.355748	-0.205141	-0.439048	-0.369628	-0.863318	-0.739422
119	Trans-Sinapinate	C00482	Secondary	-1.23058	-0.701551	0.0275082	-0.383051	-1.27409	-1.27704	-1.66046	-1.45939	-0.265496	-0.443124	-0.55084	-0.462352	-0.36847	-0.59032	-0.544759	-0.963732
120	Vanillylmandelic Acid	C05584	Secondary									-0.594422	-0.496505	-0.579479	-0.94115	-1.14251	-1.10707	-1.03866	-2.0534
121	2-Butyne-1,4-Diol	C02497	Unknown	0.0611661	-0.042158	1.14805	0.101982	-1.02318	0.00802261	-0.621367	-0.805092
122	Conduritol β Epoxide	9989541	Unknown	-0.564105	-0.626722	0.0478695	-0.864625	0.174729	-0.617839	-0.792511	-1.16833
123	1-Monopalmitin	14900	Unknown									-0.288004	-1.05084	-0.0615739	0.306414	0.132168	-0.474644	0.254264	0.0797792
124	2-Monoolein	5319879	Unknown									-0.884595	-0.667405	-0.349655	-0.280128	-0.404542	0.101499	-0.176464	-0.448398
125	Methyl Phosphate	13130	Other									-0.108748	-0.0740337	-0.154156	-0.0821508	0.506554	0.188598	0.0878309	0.401784
126	Pyrophosphate	C00013	Other									0	0.50267	-0.657096	-0.367608	0.365139	0.401433	0.149796	-0.107874
127	Phosphate	C00009	Other									0.110333	-0.83861	-0.0684798	-0.842333	-0.999998	-0.979386	-1.04649	-0.81154
128	3-Hydroxypropionate	C01013	Nucleotide									-0.234238	0.608074	-0.213094	0.0921212	0.380359	0.598843	0.215682	0.35348
129	Methylmalonic Acid	C02170	Nucleotide									-0.318671	0.177404	-0.474085	0.600399	0.18866	-0.0454041	-0.912871	0.175342
130	Mannosylglycerate	C02094	Terpenoid	0.0668031	0.1391	0.36112	0.154348	0.0677849	0.00911907	-0.139685	-0.130155	0.86734	0.593612	0.0278835	0.851689	0.0086331	0.668753	0.270274	0.264727
131	Naphthalene	C00829	Xenobiotics	-0.0172358	0.290168	0.141992	0.344709	0.398196	0.378128	0.058451	0.161585
132	Tocopherol	C02477	Cofactor/Vitamins									-0.41144	-0.392357	-0.000756179	-0.343917	0.0805783	0.00628327	-0.328773	0.0273
133	Ribitol (IS)	IS	IS	0.0358437	0.0370697	0.0387124	0.0379338	0.0391854	0.0414284	0.0395982	0.0381705	0.037167	0.0185806	0.0001	0.0001	0.0001	0.0001	0.0001	0.0001
