# Supplementary material for: New Insights Into Lignification via Network and Multi-Omics Analyses of Arogenate Dehydratase Knock-Out Mutants in Arabidopsis thaliana
Source: Front Plant Sci. 2021 May 25;12:664250. doi: 10.3389/fpls.2021.664250 (PMC8185232; doi:10.3389/fpls.2021.664250)
Supplement: Supplementary file 1 [file Data_Sheet_1.zip › Supplementary Table 2.xlsx]

## Sheet: Data Sheet 1
Table S2: Related Transcript-Metabolite-Protein Z-scores in ADT KO versus WT Leaves . Data shown represents the z-score of the log2 relative abundances between KO mutant and WT. Positive values represent metabolites higher in abundance in the KO mutant and negative values represent metabolites higher in abundance in the WT sample. Metabolites are ordered from highest to lowest average z-score and…
Group	KEGG_Compound	KEGO	Metabolite1	Metabolite2	Description	Z_WC_4wk_L_Tran_adt1_KEGO	Z_WC_4wk_L_Tran_adt3_KEGO	Z_WC_4wk_L_Tran_adt4_KEGO	Z_WC_4wk_L_Tran_adt5_KEGO	Z_WC_4wk_L_Tran_adt45_KEGO	Z_WC_4wk_L_Tran_adt145_KEGO	Z_WC_4wk_L_Tran_adt345_KEGO	Z_WC_4wk_L_Tran_adt3456_KEGO	Z_adt1_L_Metab	Z_adt3_L_Metab	Z_adt4_L_Metab	Z_adt5_L_Metab	Z_adt45_L_Metab	Z_adt145_L_Metab	Z_adt345_L_Metab	Z_adt3456_L_Metab	Z_WC_4wk_L_Pro_adt1_KEGO	Z_WC_4wk_L_Pro_adt3_KEGO	Z_WC_4wk_L_Pro_adt4_KEGO	Z_WC_4wk_L_Pro_adt5_KEGO	Z_WC_4wk_L_Pro_adt45_KEGO	Z_WC_4wk_L_Pro_adt145_KEGO	Z_WC_4wk_L_Pro_adt345_KEGO	Z_WC_4wk_L_Pro_adt3456_KEGO	rtm	rpm	rtp	Highest Transcript KEGO to Metabolite Correlation	Highest Protein KEGO to Metabolite Correlation	Highest Average Log2 Transcript Abundance	Highest Average Log2 Protein Abundance
A	C00124	K17744	galactose[S]	G-1,4-L[P]	L-galactose dehydrogenase; K17744 L-galactose dehydrogenase	1.23136	1.45445	1.40039	1.15084	1.45606	1.73045	0.53517	0.238775	0.04579	0.25439	0.934222	1.76434	1.0557	1.03712	1.46865	1.30373	0.629853	1.78816	1.5781	0.716844	-0.71165	0.480863	-0.353579	-0.207729	0.182783	0.424648	-0.274057
A	C00079	K01889	phenylalanine[S]	phenyl-tRNA[P]	phenylalanyl-tRNA synthetase; K01889 phenylalanyl-tRNA synthetase alpha chain	0.177541	-0.0498	0.575563	0.415323	0.348	0.102756	0.117684	0.0589846	1.4877	0.679298	1.58977	0.278232	1.68551	0.679167	-0.582891	-0.586261	0.377593	0.402396	0.658609	0.641002	0.230003	0.188697	0.587734	0.0644693	0.541658	0.641354	0.301328	1	1
A	C00037	K00382	glycine[S]	NH3, CO2[P]	mtLPD2; dihydrolipoyl dehydrogenase 2	0.532169	0.0683374	0.599706	0.413074	-0.355596	-0.331407	0.255031	-0.0219997	0.495658	-0.109729	0.456322	0.518969	0.601218	-0.481199	-1.0266	0.134311	0.75047	1.0591	1.01221	1.28096	0.232341	0.656642	0.318118	0.144982	0.254417	0.496387	0.333586				1
A	C00037	K02437	glycine[S]	NH3, CO2[P]	probable glycine cleavage system H protein 2; K02437 glycine cleavage system H protein	0.227541	-0.0315827	0.821828	0.0847018	-0.438018	-1.11688	0.178806	-0.0919628	0.495658	-0.109729	0.456322	0.518969	0.601218	-0.481199	-1.0266	0.134311	0.0856494	0.490407	1.06598	0.925603	0.849436	0.623873	0.574754	0.237528	0.281984	0.0721932	0.258916
A	C00185	K01188	cellobiose[S]	glucose[P]	BGLU28; beta glucosidase 28	0.288265	0.569439	0.536893	0.725496	0.634582	1.04058	0.838042	0.592346	0.272592	-0.0122895	0.253783	0.395724	-0.0699499	0.637	0.375536	0.281643	1.02907	0.982591	0.871331	-0.222137	0.505433	0.825087	0.148305	0.565479	0.69544	0.105401	0.0454659	1	1	1	1
A	C00065	K00654	serine[S]	3-DHS[P]	SPT1; serine palmitoyltransferase 1	0.170901	0.972334	0.417446	0.572187	1.15179	1.31505	0.619984	0.294676	0.0979995	0.307004	0.134977	-0.646078	-0.0628329	-0.00474643	0.506427	-0.589064	0.176285	0.10139	1.07691	0.498432					0.178726	-0.490555	-0.0144424
A	C00103	K18447	glucose 1P[P]	ADP-glucose[S]	ADP-sugar diphosphatase	0.357075	0.0714788	0.281742	0.146874	0.00532817	-0.162933	0.201812	0.024684	1.28742	1.10868	1.82581	1.8152	1.63238	1.57007	1.39709	1.30642	1.3222	-0.113116	0.440993	0.328149	-0.0350235	1.56228	0.139185	0.735453	0.366358	0.0451855	0.227816
A	C00103	K01835	glucose 1P[P]	glucose 6P[R]	phosphoglucomutase 2; K01835 phosphoglucomutase	0.554768	0.179199	0.861314	0.308199	-0.252614	-0.351799	0.233986	0.124853	1.28742	1.10868	1.82581	1.8152	1.63238	1.57007	1.39709	1.30642	0.121079	0.15665	0.155	0.381521	0.0223947	0.593565	0.236393	0.0820036	0.168803	-0.134842	0.70911			1	1
A	C00103	K00688	glucose 1P[P]	starch[S]	glycogen phosphorylase	3.70015	3.45884	4.40665	3.67892	3.51321	3.22944	2.44697	2.52595	1.28742	1.10868	1.82581	1.8152	1.63238	1.57007	1.39709	1.30642	0.116574	-0.14502	0.274929	0.359316	0.722444	0.501753	0.509	0.0998473	0.893749	0.428547	0.712615	1	1
A	C00124	K18649	galactose[P]	galactose 1P[S]	IMPL2; myo-inositol monophosphatase like 2	0.294069	0.154813	1.08332	0.575849	0.477008	0.261401	0.203201	0.199716	0.04579	0.25439	0.934222	1.76434	1.0557	1.03712	1.46865	1.30373	2.03354	-0.606665	-0.0230519	2.09662	0.987	-2.37892	-3.77947	1.29346	0.437225	0.205697	-0.191091
A	C00160	K19269	glycolate[P]	PG[S]	PGLP1; 2-phosphoglycolate phosphatase 1	0.398231	0.547043	0.729868	0.492707	-0.0379141	0.247695	0.464793	0.116218	1.28724	0.540869	0.911142	0.734894	1.33817	1.26936	1.03573	0.125198	-0.413524	-0.282339	-0.319412	0.567763	1.6444	0.582286	1.14342	-0.0984239	0.305368	-0.325956	0.448402	1
A	C01753	K09828	a-Sitosterol[P]	isofucosterol[S]	DWF1; Delta(24)-sterol reductase	0.352504	-0.599081	0.667713		0.336561	-1.03448	-1.17003	0.394778	0.00894627	0.0171509	0.00616099	0.1494	0.0335284	0.212866	0.0877435	0.10684	0.721425	0.560991	0.589996	0.158598	0.383267	0.757879	-0.418511	0.466262	-0.400742	0.194396	0.0874207			1	1
A	C00065	K01079	serine[P]	phosphoserine[S]	PSP; phosphoserine phosphatase	0.768622	1.10052	1.36506	1.11108	0.946782	1.1013	0.450292	0.503389	0.0979995	0.307004	0.134977	-0.646078	-0.0628329	-0.00474643	0.506427	-0.589064					0.0370065	0.617578	0.169785	0.252332	-0.00390489	-0.0958739	0.0113551
A	C00794	K00008	sorbitol[R]	fructose[R]	putative sorbitol dehydrogenase; K00008 L-iditol 2-dehydrogenase		0.527272	0.271996			0.491845	0.0772194	-0.461477	2.35915	2.16589	0.624897	2.39538	2.60757	3.39527	2.59008	2.61814	0.614358	-0.190581	0.474342	1.05809	1.20096	-0.169228	0.534161	-0.244001	-0.162925	-0.819223	0.051725		1
A	C00103	K00975	glucose 1P[R]	ADP-glucose[R]	APL4; glucose-1-phosphate adenylyltransferase large subunit	0.506249	0.0451487	0.58816	0.385921	-0.279039	-0.473725	0.534278	0.279626	1.28742	1.10868	1.82581	1.8152	1.63238	1.57007	1.39709	1.30642	-0.349692	0.158211	-0.44959	0.377402	0.349514	0.146951	-0.155802	0.00394177	0.106646	-0.594754	0.27699
A	C00158	K01648	citrate[R]	oxaloacetate[R]	ACLA-3; ATP-citrate lyase A-3	0.0622405	0.185841	0.235882	0.301299	0.570963	0.245187	-0.117302	0.198217	-0.452733	-2.26021	0.42402	0.547437	1.3537	0.524028	-0.353151	1.36152	-0.0378294	-0.186397	0.538178	0.105369	-0.197378	0.0916241	0.139947	0.447515	0.252251	-0.134331	0.433601	1	1
A	C00258	K15919	glycerate[R]	HP[R]	glyoxylate/hydroxypyruvate reductase A HPR2; K15919 hydroxypyruvate reductase 2	0.746199	0.740538	0.795361	0.504848	0.439459	0.906373	0.596557	0.153997	0.350892	0.103469	0.344182	0.920579	0.399328	-0.227197	-0.197944	0.394931	1.9853	0.422159	-0.525108	0.141523	0.40761	-0.236717	0.104795	-0.561337	-0.109641	0.266692	0.184545		1
A	C00037	K00600	glycine[R]	serine[R]	SHM6; serine hydroxymethyltransferase 6	0.396821	0.220957	0.570353	0.685846	-0.140222	-0.229727	0.723435	0.257394	0.495658	-0.109729	0.456322	0.518969	0.601218	-0.481199	-1.0266	0.134311	1.56257	1.69221	1.70936	2.45441	2.0737	2.09086	1.63924	1.39204	0.0199479	0.198062	0.276424
A	C00095	K00008	fructose[R]	sorbitol[R]	putative sorbitol dehydrogenase; K00008 L-iditol 2-dehydrogenase		0.527272	0.271996			0.491845	0.0772194	-0.461477	-0.110855	0.315208	0.6658	0.878928	0.652038	-0.303238	-0.0725366	-0.557868	0.614358	-0.190581	0.474342	1.05809	1.20096	-0.169228	0.534161	-0.244001	-0.471719	-0.819223	0.706417	1	1
A	C00065	K00600	serine[R]	glycine[R]	SHM6; serine hydroxymethyltransferase 6	0.396821	0.220957	0.570353	0.685846	-0.140222	-0.229727	0.723435	0.257394	0.0979995	0.307004	0.134977	-0.646078	-0.0628329	-0.00474643	0.506427	-0.589064	1.56257	1.69221	1.70936	2.45441	2.0737	2.09086	1.63924	1.39204	0.107421	0.198062	-0.108398			1	1
A	C02938	K01501	3-IA[S]	I3A[P]	NIT2; nitrilase 2	-1.90683	-1.51103	-1.66043	-0.595196	-1.88797	-1.75092	-0.00890143	0.0618623	-0.623644	-0.914119	0.273739	0.96695	-0.524918	0.474976	-0.402866	0.691335	-0.011014	-0.36861	0.0816659	-0.875999	-1.04808	-0.656341	-0.566766	-0.384157	0.360745	-0.0132875	-0.158247	1	1	1
A	C00159	K00844	mannose[S]	M6P[P]	HXK1; hexokinase 1	-0.0604555	-0.144947	-0.0772225	0.0650823	-0.42077	-0.363544	0.322835	0.188715	-1.12167	-1.30008	1.52334	0.895318	-0.342217	-2.26641	0.0923947	0.890019	-0.909536	0.290882	-1.19086	-0.782377	0.135551	0.148583	0.35027	-0.596516	0.536261	-0.169871	-0.613117	1
A	C00031	K00844	glucose[S]	glucose 6P[P]	HKL3; hexokinase-like 3	-0.0604555	-0.144947	-0.0772225	0.0650823	-0.42077	-0.363544	0.322835	0.188715	-1.16753	-0.506987	-0.0502796	-0.721681	-0.337164	-0.3954	-4.68054	0.125615	-0.909536	0.290882	-1.19086	-0.782377	0.135551	0.148583	0.35027	-0.596516	-0.538457	-0.169871	-0.395733				1
A	C05422	K08232	DHAA[S]	ascorbate[P]	MDHAR; monodehydroascorbate reductase (NADH)	-0.0143949	-0.209438	-0.173233	0.0340847	-0.537213	-0.242938	0.389776	0.0708032	-1.0944	-1.73439	-0.825334	-1.12112	-2.80734	-1.48329	-1.36959	-1.41118	-0.421527	-0.511921	-0.243043	0.0413424	-0.176232	-0.103156	0.184635	0.0956273	0.540324	0.516547	0.0262782	1
A	C00093	K00006	sn-glycerol 3P[P]	glycerone-P[S]		-0.694868	-0.705682	-0.881678	-0.491266	0.178621	-0.945277	-1.93795	-0.547952	-0.513103	-0.138001	0.487852	0.67337	0.556612	-0.421161	-0.5886	-0.372249	-0.174457	-0.295387	-0.381245	-0.851386	0.0853329	0.106766	-0.74168	-0.444225	0.633394	0.468451	-0.141087	1
A	C00122	K01755	fumarate[P]	AS[S]	putative argininosuccinate lyase; K01755 argininosuccinate lyase	-0.546307	-1.4728	-0.517639	-0.578463	-1.04425	-1.86168	-1.40061	-0.770086	-0.737785	-0.276028	-0.77531	-0.519447	-0.435741	-0.60983	-1.61208	-0.0183012	-0.512643	-0.61178	-0.366052	0.145992	0.366859	-0.227305	-0.394588	-0.969565	0.348988	0.160045	-0.0293888
A	C00072	K08232	ascorbate[P]	MDHA[S]	MDAR6; Monodehydroascorbate reductase	-0.0143949	-0.209438	-0.173233	0.0340847	-0.537213	-0.242938	0.389776	0.0708032	-1.38922	-2.27909	-0.947791	-1.21757	-2.47271	-1.21469	-1.32458	-0.505478	-0.421527	-0.511921	-0.243043	0.0413424	-0.176232	-0.103156	0.184635	0.0956273	0.488055	0.516547	0.371006	1	1
A	C00186	K18881	lactic acid[P]	methylglyoxal[S]	YLS5; protease I (pfpI)-like protein YLS5	-0.656692	-0.800239	-0.124651	-0.532569	-2.70267	-1.86749	0.0769904	-0.183351	-1.30631	-1.75559	-2.19143	-1.32208	-2.14127	-2.20202	-1.91644	-1.70572	0.563484	-0.067332	-0.204298	0.887328	0.00590887	-0.93624	-0.808124	-0.543493	0.457884	0.0297369	0.348509	1
A	C00122	K00234	fumarate[R]	succinate[R]	SDH1-2; succinate dehydrogenase [ubiquinone] flavoprotein subunit 2	-0.073495	-0.361217	-0.54502	-0.376268	-0.911457	-0.936503	-0.244344	-0.186249	-0.737785	-0.276028	-0.77531	-0.519447	-0.435741	-0.60983	-1.61208	-0.0183012	-0.305227	-0.543455	-1.07353	-1.20465	-0.398261	-0.946825	-0.603267	-1.03098	0.115839	0.38303	0.118576		1
A	C00122	K00235	fumarate[R]	succinate[R]	SDH2-1; succinate dehydrogenase [ubiquinone] iron-sulfur subunit 1	-0.139634	0.0234659	-0.090212	0.0247353	-0.222018	-0.225162	0.0515215	0.077763	-0.737785	-0.276028	-0.77531	-0.519447	-0.435741	-0.60983	-1.61208	-0.0183012	-0.48262	-0.315591	-0.282971	-0.447082	-1.10731	-0.442766	0.0983409	-0.095399	-0.0613878	0.690438	-0.180178
B	C00160	K11517	glycolate[S]	glyoxylate[P]	Aldolase-type TIM barrel family protein; K11517 (S)-2-hydroxy-acid oxidase	-0.618409	-0.369264	0.199872	0.127779	-0.491382	-0.106833	0.311921	-0.100313	1.28724	0.540869	0.911142	0.734894	1.33817	1.26936	1.03573	0.125198	0.450891	1.02155	0.968997	1.3222	0.928739	1.16175	0.637521	0.135678	-0.317367	0.0159289	0.631008		1
B	C00049	K00928	aspartate[S]	4-AP[P]	AK-LYS1; aspartokinase 1	-0.447375	-1.38984	-0.786795	-0.557382	-2.41188	-2.56752	-0.0797813	0.175822	0.632001	0.645099	0.825667	0.482022	0.984731	0.816065	0.237815	0.985213	1.60005	1.46295	1.31456	1.69535	0.243353	0.855679	0.558141	1.84877	-0.50102	0.225563	0.484644
B	C00049	K12524	aspartate[S]	4-AP[P]	AK-HSDH_I; bifunctional aspartokinase/homoserine dehydrogenase 1	-0.3583	-1.15909	-0.110505	-0.249831	-0.825085	-1.25167	-0.213812	0.323661	0.632001	0.645099	0.825667	0.482022	0.984731	0.816065	0.237815	0.985213	1.83884	1.5392	1.69048	1.71042	1.14925	1.68152	0.901544	2.1315	-0.296023	-0.12853	0.836033		1
B	C00049	K01939	aspartate[S]	AS[P]	ADSS; adenylosuccinate synthetase	-0.370138	-0.691468	0.00389778	-0.400777	-0.086497	-0.490876	-0.847931	-0.400232	0.632001	0.645099	0.825667	0.482022	0.984731	0.816065	0.237815	0.985213	0.653078	0.500844	0.141404	1.06459	0.625304	0.447165	0.19362	0.629001	-0.0319169	-0.240489	0.535295
B	C00079	K15849	phenylalanine[S]	phenylpyruvate[P]	AAT; aspartate aminotransferase	-0.720007	-0.741987	-0.474013	-0.244229	0.135363	-0.525875	-0.534574	0.268009	1.4877	0.679298	1.58977	0.278232	1.68551	0.679167	-0.582891	-0.586261	-0.282339	-0.106	0.403876	0.486202	0.257858	0.9539	0.670865	0.898299	-0.291221	0.299177	-0.432446
B	C00079	K00815	phenylalanine[S]	phenylpyruvate[P]	tyrosine aminotransferase; K00815 tyrosine aminotransferase	-1.42488	-1.29815	-2.46545	-1.14022	-1.35073	-1.92181	-0.214972	-0.330672	1.4877	0.679298	1.58977	0.278232	1.68551	0.679167	-0.582891	-0.586261	1.52324	0.076602	0.297069	0.464123	-2.35042	-1.79899	-0.00121893	-0.760273	-0.80746	0.0266693	0.000590541
B	C00079	K01890	phenylalanine[S]	phenyl-tRNA[P]	probable phenylalanine--tRNA ligase beta subunit; K01890 phenylalanyl-tRNA synthetase beta chain	-0.223172	-0.273085		0.0536942	0.174849	-0.113706	-0.195765	-0.0287808	1.4877	0.679298	1.58977	0.278232	1.68551	0.679167	-0.582891	-0.586261	0.291178	-0.0391681	0.199398	0.348116	-0.767759	0.111347	-0.315842	-0.305615	-0.422393	-0.272069	0.134575
B	C00089	K01193	sucrose[S]	glu, fru[P]	cwINV6; beta-fructofuranosidase, insoluble isoenzyme CWINV6	-1.6674	-0.771068	-2.57384	-1.89717	0.818875	-1.77117	1.15459	1.50262	1.19227	0.34122	0.526822	1.11946	0.609238	0.692863	0.521875	0.713148	0.63694	-0.151617	0.856258	-0.232156	-0.275676	-0.0246516	0.893658	0.429432	-0.218639	0.0161428	0.271069		1		1
B	C00183	K01873	valine[S]	valyl-tRNA[P]	TWN2; Valyl-tRNA synthetase	-0.630532	-0.717281	-0.36414	-0.890993	-0.281765	-0.593437	-0.70748	-0.821169	1.57451	0.714715	-0.0565471	0.487287	0.943919	-1.98225	-2.04576	0.368605	0.71237	0.83229	1	0.972231	0.923422	1.21832	0.653999	1.14949	0.0266256	-0.661979	0.0115396	1	1
B	C00037	K00281	glycine[S]	CO2, S-AMDLP[P]	GLDP2; glycine decarboxylase P-protein 2	-0.618528	-1.54546	-0.962913	-0.618758	-1.87719	-1.62929	0.544903	-0.672179	0.495658	-0.109729	0.456322	0.518969	0.601218	-0.481199	-1.0266	0.134311	0.338872	1.06243	0.716927	1.70586	1.61661	1.58642	1.50615	0.770553	-0.430076	-0.364254	-0.0711547
B	C00037	K01880	glycine[S]	glycyl-tRNA[P]	Class II aaRS and biotin synthetases superfamily protein; K01880 glycyl-tRNA synthetase	-0.490209	-0.438286	-0.159728	-0.442751	-0.226612	-0.74819	-0.666567	-0.520873	0.495658	-0.109729	0.456322	0.518969	0.601218	-0.481199	-1.0266	0.134311	-0.126934	0.0591151	0.242689	-0.0347337	0.371615	-0.164787	0.184452	0.115196	0.475745	0.381128	0.32094
B	C00037	K14164	glycine[S]	glycyl-tRNA[P]	EDD1; glycyl-tRNA synthetase 2	-0.577776	-0.33723	0.197057	-0.114017	-0.0243611	-0.115073	-0.825297	-0.505566	0.495658	-0.109729	0.456322	0.518969	0.601218	-0.481199	-1.0266	0.134311	0.563633	0.306	0.604419	0.72174	0.265252	0.404215	-0.317756	-0.0102552	0.503484	0.506665	0.70478	1
B	C00037	K00605	glycine[S]	NH3, CO2[P]	aminomethyltransferase; K00605 aminomethyltransferase	-0.237514	-0.631022	0.640268	0.0794167	-1.02607	-1.37456	-0.0275054	-0.118782	0.495658	-0.109729	0.456322	0.518969	0.601218	-0.481199	-1.0266	0.134311	1.0547	1.57423	1.36907	1.92191	1.20294	1.32601	1.05225	0.855631	0.17912	-0.122915	0.284476
B	C00041	K01872	alanine[S]	alanyl-tRNA[P]	ALATS; Alanyl-tRNA synthetase	-0.0714114	-0.18292	0.125386	-0.0523508	-0.190861	0.0304109	0.399638	-0.334609	0.564927	-0.146489	0.265464	1.01238	-0.284638	-0.994547	0.00172098	0.46251	0.216739	0.424313	0.435201	0.612154	0.857817	0.766887	0.580593	0.539739	-0.123702	-0.104917	-0.342347
B	C00041	K00830	alanine[S]	pyruvate[P]	AGT; alanine--glyoxylate aminotransferase	-0.185864	-0.31537	-0.27235	0.130635	-0.142349	0.420117	0.66184	-0.319878	0.564927	-0.146489	0.265464	1.01238	-0.284638	-0.994547	0.00172098	0.46251	1.01856	1.70699	1.85104	1.77134	1.56214	1.90663	0.892497	0.526826	-0.338628	-0.0375258	-0.23742
B	C01753	K09832	a-sitosterol[S]	stigmasterol[P]	CYP710A4; cytochrome P450 710A4	-0.185316	0.103596	-1.05227	-0.488657	-0.566165	0.0861733	0.0315247	0.0239587	0.00894627	0.0171509	0.00616099	0.1494	0.0335284	0.212866	0.0877435	0.10684					0.0507842	0.710049	0.545926	0.6576	0.226194	0.317765	0.569865	1	1
B	C00065	K00640	serine[S]	O-acetyl-L-ser[P]	SERAT2; 2	-1.37722	-0.921903	-1.38626	-0.669272	-1.26865	-0.839929	-0.198184	0.101341	0.0979995	0.307004	0.134977	-0.646078	-0.0628329	-0.00474643	0.506427	-0.589064	0.20207	-0.319348	0.0615605	-0.0422424					-0.228251	-0.27389	-0.0130691
B	C00065	K06001	serine[S]	tryptophan[P]	TSBtype2; tryptophan synthase beta chain	-0.700272	-0.377868	-0.331303	0.169505	-0.576699	-0.796856	-0.131274	-0.469651	0.0979995	0.307004	0.134977	-0.646078	-0.0628329	-0.00474643	0.506427	-0.589064	1.20505	1.8381	1.1275	0.221778	0.383252	-1.08444	0.331221	-0.0703663	-0.155192	0.0937552	0.405971		1
B	C01118	K01739	O-SHS[S]	succinate[P]	Pyridoxal phosphate (PLP)-dependent transferases superfamily protein; K01739 cystathionine gamma-synthase	-0.857328	-0.990063	-0.484103	-0.455592	-1.13612	-1.57855	-0.11626	0.106568	0.131695	0.266875	0.105805	0.173834	-0.0315209	-0.031139	-0.472412	-0.432846	1.57705	1.19175	1.02102	2.09253	0.624343	1.49033	0.751253	1.33342	-0.540957	-0.3111	0.352929	1	1	1	1
B	C00037	K00306	glycine[P]	sarcosine[S]	putative sarcosine oxidase; K00306 sarcosine oxidase / L-pipecolate oxidase	-1.58755	-0.461254	-1.32072	-0.462253	-1.25447	0.631986	-0.227644	-1.31758	0.495658	-0.109729	0.456322	0.518969	0.601218	-0.481199	-1.0266	0.134311					0.779673	-0.0832983	-0.548137	0.183731	-0.718352	0.170634	-0.37928		1
B	C00041	K11717	alanine[P]	selenocysteine[S]	CPNIFS; cysteine desulfurase 2	-0.349166	-0.121316	0.232276	0.284655	-0.102456	0.00298798	-0.0143789	-0.114814	0.564927	-0.146489	0.265464	1.01238	-0.284638	-0.994547	0.00172098	0.46251	1.18781	0.856293	0.679367	1.1511	0.700504	0.457435	0.563025	1.11347	0.160816	-0.0528877	0.588064		1
B	C00095	K01193	fructose[P]	sucrose[S]	ATBETAFRUCT4; acid beta-fructofuranosidase 4	-1.6674	-0.771068	-2.57384	-1.89717	0.818875	-1.77117	1.15459	1.50262	-0.110855	0.315208	0.6658	0.878928	0.652038	-0.303238	-0.0725366	-0.557868	0.63694	-0.151617	0.856258	-0.232156	-0.275676	-0.0246516	0.893658	0.429432	-0.398228	0.0161428	-0.301091
B	C00493	K13832	shikimate[R]	3-DHS[R]	MEE32; bi-functional dehydroquinate-shikimate dehydrogenase	-1.13049	-0.71128	-0.65632	-0.538099	-0.385957	-0.883158	-0.883221	-0.277375	-0.420851	1.80532	1.34536	2.51812	1.78398	1.43437	1.89432	2.33515	1.01702	0.640344	1.25468	1.00998	-0.336914	-0.549616	-0.58738	-0.282653	0.173533	-0.240233	-0.194239	1	1	1	1
B	C00103	K00963	glucose 1P[R]	UDP-glucose[R]	UGP1; UDP-GLUCOSE PYROPHOSPHORYLASE 1	-0.211463	-0.738616	0.0269308	0.541516	-0.603443	-0.790191	0.402077	0.333859	1.28742	1.10868	1.82581	1.8152	1.63238	1.57007	1.39709	1.30642	0.445627	0.429576	0.83595	0.689569	-0.446306	0.202852	0.0328271	-0.244062	-0.0140321	0.116712	0.438902
B	C00049	K01953	aspartate[R]	asparagine[R]	ASN1; asparagine synthetase [glutamine-hydrolyzing]	-1.5564	1.74674	-1.33738	-1.50125	2.82566	1.30088	-1.45593	-1.61126	0.632001	0.645099	0.825667	0.482022	0.984731	0.816065	0.237815	0.985213	2.51073	0.00501569	3.00947	2.84305	2.06089	2.6559	1.80186	3.85953	0.162859	-0.507405	0.676977
B	C00149	K00051	malate[R]	oxaloacetate[R]	lactate/malate dehydrogenase family protein; K00051 malate dehydrogenase (NADP+)	-0.309552	-0.807286	-0.387498	-0.186031	-1.61975	-1.24915	0.47567	-0.0655315	-0.0678362	-0.991744	-0.979663	0.660239	1.29561	1.67533	0.595987	1.51173	1.13013	1.52908	1.40818	1.32305	1.05315	1.23931	1.48513	0.590949	-0.261086	-0.208112	-0.190506
B	C00183	K00826	valine[R]	3-M-2-OB[R]	LINC4; LITTLE NUCLEI4	-0.126513	-0.94544	0.125586	-0.950243	-1.30003	-1.3857	0.683581	0.967021	1.57451	0.714715	-0.0565471	0.487287	0.943919	-1.98225	-2.04576	0.368605	1.18232	0.880804	0.987589	1.56431	0.473198	1.49526	0.733602	1.59015	-0.0854897	-0.0578091	-0.0180144			1	1
B	C00037	K01620	glycine[R]	allothreonine[R]	THA1; threonine aldolase	0.483658	-0.169042	-0.31209	-0.435589	-0.856379	-0.352169	0.818349	-0.0439075	0.495658	-0.109729	0.456322	0.518969	0.601218	-0.481199	-1.0266	0.134311	0.394719	0.692291	0.552944	0.39209	-0.652268	0.721874	-0.179874	1.05525	-0.548	0.100792	-0.0609322
B	C00037	K00830	glycine[R]	glyoxylate[R]	AGT; alanine--glyoxylate aminotransferase	-0.185864	-0.31537	-0.27235	0.130635	-0.142349	0.420117	0.66184	-0.319878	0.495658	-0.109729	0.456322	0.518969	0.601218	-0.481199	-1.0266	0.134311	1.01856	1.70699	1.85104	1.77134	1.56214	1.90663	0.892497	0.526826	-0.709394	-0.0375258	0.27558
B	C00037	K14272	glycine[R]	glyoxylate[R]	GGT1; glutamate:glyoxylate aminotransferase	-0.9632	-0.9583	-1.14237	0.0641185	-1.1625	-1.13531	0.457869	-0.132569	0.495658	-0.109729	0.456322	0.518969	0.601218	-0.481199	-1.0266	0.134311	1.17841	1.39677	1.78212	2.28981	1.8664	2.18083	1.17118	0.977396	-0.441098	-0.429787	0.307421			1
B	C00037	K00640	glycine[R]	O-acetyl-L-ser[R]	SERAT2; 1	-1.37722	-0.921903	-1.38626	-0.669272	-1.26865	-0.839929	-0.198184	0.101341	0.495658	-0.109729	0.456322	0.518969	0.601218	-0.481199	-1.0266	0.134311	0.20207	-0.319348	0.0615605	-0.0422424					-0.558202	-0.27389	0.3904
B	C00041	K14272	alanine[R]	pyruvate[R]	GGT1; glutamate:glyoxylate aminotransferase	-0.9632	-0.9583	-1.14237	0.0641185	-1.1625	-1.13531	0.457869	-0.132569	0.564927	-0.146489	0.265464	1.01238	-0.284638	-0.994547	0.00172098	0.46251	1.17841	1.39677	1.78212	2.28981	1.8664	2.18083	1.17118	0.977396	0.462192	-0.429787	-0.146913	1		1	1
B	C00065	K00830	serine[R]	glycine[R]	AGT; alanine--glyoxylate aminotransferase	-0.185864	-0.31537	-0.27235	0.130635	-0.142349	0.420117	0.66184	-0.319878	0.0979995	0.307004	0.134977	-0.646078	-0.0628329	-0.00474643	0.506427	-0.589064	1.01856	1.70699	1.85104	1.77134	1.56214	1.90663	0.892497	0.526826	0.309974	-0.0375258	0.0652889	1
B	C00208	K01187	maltose[S]	glucose[P]	putative alpha-xylosidase 2; K01187 alpha-glucosidase	0.428186	0.725727	0.678639	0.404115	0.336624	0.59305	-6.43118	0.210378	-0.745178	-1.14706	0.78189	0.276666	-0.208587	-0.530402	-0.31958	-0.138583	-0.0263926	-0.333845	-0.425753	-0.424537	-0.519701	-1.30588	-1.59956	-0.814	0.0464264	0.651975	-0.0098382
B	C00208	K00705	maltose[S]	glucose[P]	DPE2; 4-alpha-glucanotransferase DPE2	2.63654	2.26947	2.9535	2.93608	2.13089	2.21045	2.5675	1.68826	-0.745178	-1.14706	0.78189	0.276666	-0.208587	-0.530402	-0.31958	-0.138583	-0.369881	-0.803254	-0.529335	-0.294534	-0.578191	-0.36485	-0.641394	-0.552814	0.21423	-0.472511	0.254495	1	1		1
B	C00492	K07407	raffinose[S]	sucrose[P]	AGAL1; alpha-galactosidase 1	0.713217	0.614335	0.45148	0.672268	0.427026	0.768276	0.665757	0.446945	-0.905545	-0.873844	-1.3316	0.481552	-0.746424	-0.302575	-0.867267	-0.0666232	-1.6321	-1.81239	-1.72611	-1.76006	-2.36695	-2.00759	-0.884644	-1.39808	-0.0417811	-0.591988	0.140903
B	C01879	K01469	oxoproline[S]	glutamate[P]	OXP1; 5-oxoprolinase	0.634665	0.819154	0.800088	0.804565	0.561014	0.889921	0.741038	0.495499	-1.5962	-1.0949	-0.604353	0.527809	-0.0648221	-1.38866	-2.52953	0.556013	-0.0594503	0.183474	-0.280668	-0.336682	-0.289998	-0.299019	0.119028	-0.27535	-0.354437	-0.0259262	-0.58939	1	1	1	1
B	C00022	K00161	pyruvate[S]	2-HE-ThPP[P]	PDH-E1_ALPHA; pyruvate dehydrogenase E1 alpha subunit	0.219394	0.306688	0.451146	0.363673	0.28368	0.373383	0.123445	0.501881	-0.941297	-1.04576	-1.19943	-0.953838	-1.00368	-0.641433	-0.628365	-0.147006	-1.03224	-0.663713	-0.942925	-0.688996	-0.2272	-0.523521	-0.0868437	-0.675757	-0.288094	-0.542975	0.47316
B	C00022	K00162	pyruvate[S]	2-HE-ThPP[P]	PDH-E1_BETA; pyruvate dehydrogenase E1 beta	-0.0457257	0.159563	0.222256	0.410618	0.171898	0.200792	0.0208368	0.268296	-0.941297	-1.04576	-1.19943	-0.953838	-1.00368	-0.641433	-0.628365	-0.147006	-0.582709	-0.603322	-0.686962	0.136999	-0.240906	-0.778338	-0.613619	-1.14198	-0.14961	0.175498	-0.112606
B	C00022	K01568	pyruvate[S]	2-HE-ThPP[P]	pyruvate decarboxylase 1; K01568 pyruvate decarboxylase	2.65346	3.27936	2.49485	2.79633	2.89357	3.83632	2.25681	1.83324	-0.941297	-1.04576	-1.19943	-0.953838	-1.00368	-0.641433	-0.628365	-0.147006	-1.78487	-0.524687	-1.10806	-2.18369	-2.26495	-1.21582	0.00574219	-1.29218	-0.721288	-0.523513	0.556724
B	C00072	K00434	ascorbate[S]	MDHA[P]	APX5; L-ascorbate peroxidase	0.479428	0.0914204	0.451728	0.441414	0.993591	0.576282	0.204837	-0.0112635	-1.38922	-2.27909	-0.947791	-1.21757	-2.47271	-1.21469	-1.32458	-0.505478	-0.718087	-0.504298	-1.46575	-0.746223	-0.978535	-1.29828	-1.03007	-1.22427	-0.577634	-0.313649	0.0618973			1	1
B	C00186	K12309	lactate[S]	glucose[P]	BGAL2; beta-galactosidase 2	0.164067	0.303018	0.341299	0.559576	0.929711	1.08582	0.611758	0.434151	-1.30631	-1.75559	-2.19143	-1.32208	-2.14127	-2.20202	-1.91644	-1.70572	-1.85885	-1.62841	-1.33305	-1.60103	-0.613502	-1.02147	-1.07157	-1.38764	-0.638971	0.109182	0.424428		1	1	1
B	C02938	K01237	3-IA[P]	glucobrassicin[S]	BGLU34; myrosinase 4	0.178004	1.19511	-0.135395	0.974391	0.305792	-1.12149	0.437041	-0.468628	-0.623644	-0.914119	0.273739	0.96695	-0.524918	0.474976	-0.402866	0.691335	-0.102719	0.192521	-0.0904616	-1.56927	-0.222918	0.80523	0.00646076	0.0150644	-0.429513	-0.602268	-0.342515				1
B	C01595	K01068	linoleic acid[P]	linoleoyl-CoA[S]	acyl-CoA thioesterase family protein; K01068 acyl-coenzyme A thioesterase 1/2/4	0.868468	0.511224	0.468071	0.66677	0.202697	0.474558	1.28149	0.713504	-0.322833	0.312004	-0.125741	-0.105786	0.152378	0.94851	-0.612133	-0.09974	0.792192	-0.837213	-0.796536	-2.29636	0.999229	0.0694726	1.09529	-1.21579	-0.694679	0.0489308	-0.180304		1
B	C00181	K15920	xylose[P]	1,4-b-D-xylan[S]	putative beta-D-xylosidase 5; K15920 beta-D-xylosidase 4	0.982179	0.492081	-0.811916	0.466091	1.21484	1.74772	1.37162	0.0524091	-0.20257	-0.155587	0.178591	0.353741	-0.489968	-0.153964	-1.29459	-0.115448	0.205107	-1.32863	-1.45179	-1.76675	-0.958572	-0.846855	-0.176531	-1.40313	-0.596615	0.364124	-0.55291
B	C00093	K00864	sn-glycerol 3P[P]	glycerol kinase[S]		-0.414873	0.240966	-0.321181	0.514552	1.08603	0.780048	0.400401	0.18667	-0.513103	-0.138001	0.487852	0.67337	0.556612	-0.421161	-0.5886	-0.372249	-1.29588	-0.675076	-0.491065	-0.735785	-0.0856178	-0.621414	-0.0039817	-0.215125	0.300753	0.405856	0.00755815			1
B	C00093	K00111	sn-glycerol 3P[P]	glycerone-P[S]		0.910259	1.06709	0.799425	0.939732	0.780182	1.1768	0.95751	0.421019	-0.513103	-0.138001	0.487852	0.67337	0.556612	-0.421161	-0.5886	-0.372249	0.140932	-0.0303062	-0.233855	-0.591136	-0.429456	0.854673	-2.52394	-0.771936	0.0111924	-0.0563872	0.206111
B	C00031	K01187	glucose[P]	sucrose[S]	putative alpha-xylosidase 2; K01187 alpha-glucosidase	0.428186	0.725727	0.678639	0.404115	0.336624	0.59305	-6.43118	0.210378	-1.16753	-0.506987	-0.0502796	-0.721681	-0.337164	-0.3954	-4.68054	0.125615	-0.0263926	-0.333845	-0.425753	-0.424537	-0.519701	-1.30588	-1.59956	-0.814	0.97628	0.651975	0.645919	1	1
B	C00031	K05349	glucose[P]	cellobiose[S]	glycosyl hydrolase family protein; K05349 beta-glucosidase	0.658513	0.788061	0.687246	0.847124	0.820644	0.724364	0.202591	0.640379	-1.16753	-0.506987	-0.0502796	-0.721681	-0.337164	-0.3954	-4.68054	0.125615	-1.65917	-1.14508	-2.09435	-2.36073	-1.81278	-1.54069	-1.25809	-1.30027	0.452772	-0.783076	-0.0666983
B	C00031	K05350	glucose[P]	cellobiose[S]	BGLU45; beta-glucosidase 45	2.46212	3.11981	4.00866	3.69828	3.4329	3.58331	1.99185	2.35193	-1.16753	-0.506987	-0.0502796	-0.721681	-0.337164	-0.3954	-4.68054	0.125615	-2.09654	-2.37364	-1.58888	-2.22177	-1.96687	-1.79282	-1.30475	-1.85106	0.180638	-0.79134	-0.134158
B	C12144	K12349	PSS[P]	phytoceramide[S]	Neutral/alkaline non-lysosomal ceramidase; K12349 neutral ceramidase	0.1477	0.123383	-0.0972631	1.13053	1.07678	1.34537	0.560872	0.146698	-1.06096	-0.844083	-1.34064	-0.436583	-1.02346	0.396493	0.123418	0.240393	-0.951648	-1.63649	-1.28205	-1.08575	-1.11548	-0.960805	-0.827126	-0.668427	0.281115	-0.130711	0.610882	1	1	1	1
B	C00492	K07407	raffinose[P]	stachyose[S]	melibiase family protein; K07407 alpha-galactosidase	0.713217	0.614335	0.45148	0.672268	0.427026	0.768276	0.665757	0.446945	-0.905545	-0.873844	-1.3316	0.481552	-0.746424	-0.302575	-0.867267	-0.0666232	-1.6321	-1.81239	-1.72611	-1.76006	-2.36695	-2.00759	-0.884644	-1.39808	-0.0417811	-0.591988	0.140903	1	1	1	1
B	C00492	K06617	raffinose[P]	galactinol[S]	SIP1; raffinose synthase 1	0.984213	2.05554	-0.503418	-1.23127	2.31555	3.071	-0.122329	-1.16398	-0.905545	-0.873844	-1.3316	0.481552	-0.746424	-0.302575	-0.867267	-0.0666232	-0.0551479	-0.37345	-0.769564	-0.978914	2.16414	2.13894	1.75704	-0.146024	-0.320666	0.618341	-0.149054
B	C00022	K00161	pyruvate[P]	acetyl-CoA[S]	PDH-E1_ALPHA; pyruvate dehydrogenase E1 alpha subunit	0.219394	0.306688	0.451146	0.363673	0.28368	0.373383	0.123445	0.501881	-0.941297	-1.04576	-1.19943	-0.953838	-1.00368	-0.641433	-0.628365	-0.147006	-1.03224	-0.663713	-0.942925	-0.688996	-0.2272	-0.523521	-0.0868437	-0.675757	-0.288094	-0.542975	0.47316
B	C00022	K00162	pyruvate[P]	acetyl-CoA[S]	PDH-E1_BETA; pyruvate dehydrogenase E1 beta	-0.0457257	0.159563	0.222256	0.410618	0.171898	0.200792	0.0208368	0.268296	-0.941297	-1.04576	-1.19943	-0.953838	-1.00368	-0.641433	-0.628365	-0.147006	-0.582709	-0.603322	-0.686962	0.136999	-0.240906	-0.778338	-0.613619	-1.14198	-0.14961	0.175498	-0.112606
B	C00022	K00873	pyruvate[P]	PPEP[S]	PKp3; plastidial pyruvate kinase 3	0.276605	0.339725	0.611686	0.647199	0.526823	0.62111	-0.272129	0.363896	-0.941297	-1.04576	-1.19943	-0.953838	-1.00368	-0.641433	-0.628365	-0.147006	-0.888924	-1.02282	-0.682114	-0.575362	-0.839123	-0.713392	-0.612265	-0.44794	-0.480984	-0.278985	0.805028		1
B	C00022	K00627	pyruvate[P]	acetyl-CoA[S]	EMB3003; protein embryo defective 3003	0.239625	0.180114	0.7775	0.539759	0.379319	0.190249	-0.0600383	0.400477	-0.941297	-1.04576	-1.19943	-0.953838	-1.00368	-0.641433	-0.628365	-0.147006	-0.02813	0.301073	0.257183	-0.0447874	-0.241403	0.187936	-0.0316018	-0.0926006	-0.496524	0.249917	-0.546698
B	C00482	K12355	t-sinapinate[P]	SA[S]	ALDH2C4; aldehyde dehydrogenase 2C4	-0.885575	0.0735897	0.435784	-0.0224957	0.0459135	0.592982	0.78628	0.287531	-1.23058	-0.701551	0.0275082	-0.383051	-1.27409	-1.27704	-1.66046	-1.45939	-0.649683	-0.173056	-0.401178	-0.779101	-0.845605	-0.656526	0.417841	0.463269	-0.157378	0.441941	-0.288507
B	C00072	K00225	ascorbate[P]	gal-1,4-lactone[S]	GLDH; L-galactono-1,4-lactone dehydrogenase	0.193252	0.21953	0.609154	0.0620003	0.22515	-0.350387	-0.778637	-0.359834	-1.38922	-2.27909	-0.947791	-1.21757	-2.47271	-1.21469	-1.32458	-0.505478	-0.41094	-0.162894	-0.484	-0.12103	-0.0166234	-0.163522	0.41433	0.0658	-0.240487	-0.849758	0.136944
B	C05422	K00225	DHAA[P]	ascorbate[S]	GLDH; L-galactono-1,4-lactone dehydrogenase	0.193252	0.21953	0.609154	0.0620003	0.22515	-0.350387	-0.778637	-0.359834	-1.0944	-1.73439	-0.825334	-1.12112	-2.80734	-1.48329	-1.36959	-1.41118	-0.41094	-0.162894	-0.484	-0.12103	-0.0166234	-0.163522	0.41433	0.0658	0.0162362	-0.849758	-0.16029
B	C05422	K00434	DHAA[P]	ascorbate[S]	APX1; L-ascorbate peroxidase 1	0.479428	0.0914204	0.451728	0.441414	0.993591	0.576282	0.204837	-0.0112635	-1.0944	-1.73439	-0.825334	-1.12112	-2.80734	-1.48329	-1.36959	-1.41118	-0.718087	-0.504298	-1.46575	-0.746223	-0.978535	-1.29828	-1.03007	-1.22427	-0.54238	-0.313649	0.270287		1	1	1
B	C00186	K01069	lactic acid[P]	(R)-S-LG[S]	GLX2-4; glyoxalase 2-4	0.814149	0.943398	0.756238	0.815987	0.694386	1.30783	1.13348	0.411999	-1.30631	-1.75559	-2.19143	-1.32208	-2.14127	-2.20202	-1.91644	-1.70572	-0.425	-0.01791	0.277555	-0.0732197	-0.58072	0.183298	0.422405	-0.711999	-0.705821	0.398963	-0.0465358
B	C00159	K07407	mannose[R]	epimelibiose[R]	melibiase family protein; K07407 alpha-galactosidase	0.713217	0.614335	0.45148	0.672268	0.427026	0.768276	0.665757	0.446945	-1.12167	-1.30008	1.52334	0.895318	-0.342217	-2.26641	0.0923947	0.890019	-1.6321	-1.81239	-1.72611	-1.76006	-2.36695	-2.00759	-0.884644	-1.39808	-0.336725	-0.591988	0.159663		1	1	1
B	C00181	K01805	xylose[R]	xylulose[R]	xylose isomerase; K01805 xylose isomerase	0.796148	2.86038	0.787059	1.1268	2.74601	3.48585	1.05121	0.807279	-0.20257	-0.155587	0.178591	0.353741	-0.489968	-0.153964	-1.29459	-0.115448	-2.03605	-2.17726	-1.4435	-1.93284	-1.97355	-2.24667	-0.486894	-2.17476	-0.162232	-0.57684	-0.352684	1	1	1	1
B	C00031	K01805	glucose[R]	fructose[R]	xylose isomerase; K01805 xylose isomerase	0.796148	2.86038	0.787059	1.1268	2.74601	3.48585	1.05121	0.807279	-1.16753	-0.506987	-0.0502796	-0.721681	-0.337164	-0.3954	-4.68054	0.125615	-2.03605	-2.17726	-1.4435	-1.93284	-1.97355	-2.24667	-0.486894	-2.17476	0.113452	-0.57684	-0.461709
B	C00417	K01681	aconitate[R]	citrate[R]	ACO3; aconitate hydratase 3	0.0733085	0.521275	0.336786	0.638329	0.428204	0.682852	0.618455	0.429054	-0.155134	-0.592963	-0.0362886	-0.465815	-0.715839	-0.356791	-0.45322	-0.610449	-1.23568	-0.732	-1.67714	-1.49129	-1.23822	-1.36693	-0.84129	-1.35269	-0.621536	-0.333482	0.0256338	1	1	1	1
B	C00122	K01679	fumarate[R]	malate[R]	FUM1; fumarate hydratase 1	0.441451	0.347028	0.347314	0.331236	0.359542	0.262504	-0.0607986	0.242732	-0.737785	-0.276028	-0.77531	-0.519447	-0.435741	-0.60983	-1.61208	-0.0183012	0.261839	-0.660219	0.213471	-1.23102	-0.147139	-0.77007	0.569783	0.108408	0.19668	-0.294017	-0.411142				1
B	C00137	K07407	myo-inositol[R]	galactinol[R]	melibiase family protein; K07407 alpha-galactosidase	0.713217	0.614335	0.45148	0.672268	0.427026	0.768276	0.665757	0.446945	-0.705198	-0.922562	-1.03193	-0.578748	-0.824939	0.0827094	-0.111994	0.250638	-1.6321	-1.81239	-1.72611	-1.76006	-2.36695	-2.00759	-0.884644	-1.39808	-0.137411	-0.591988	0.558608	1	1	1	1
B	C00022	K00814	pyruvate[R]	alanine[R]	AlaAT1; alanine aminotransferase	0.159672	0.637969	0.227516	0.777894	0.699515	0.290001	-0.0664206	0.686316	-0.941297	-1.04576	-1.19943	-0.953838	-1.00368	-0.641433	-0.628365	-0.147006	-0.955697	-0.919438	-0.811037	-1.10068	-0.684984	-0.847127	0.326052	-0.394266	-0.233174	-0.558752	0.64168
B	C00022	K00016	pyruvate[R]	lactate[R]	lactate/malate dehydrogenase family protein; K00016 L-lactate dehydrogenase	2.03826	1.42554	1.36615	0.957057	1.03318	0.649236	0.45044	1.02258	-0.941297	-1.04576	-1.19943	-0.953838	-1.00368	-0.641433	-0.628365	-0.147006	-0.430429	1.32803	-3.01633	-2.21736	-0.382998	-0.418954	-1.61754	-2.02213	-0.691003	-0.0456466	0.106916
B	C00022	K00028	pyruvate[R]	malate[R]	NAD-ME1; NAD-dependent malic enzyme 1	0.936413	1.03952	1.12989	1.16338	1.18519	1.16933	1.18175	0.351959	-0.941297	-1.04576	-1.19943	-0.953838	-1.00368	-0.641433	-0.628365	-0.147006	-0.858214	-1.00571	-1.22282	-1.19723	-0.60592	-0.905616	-0.491852	-0.864007	-0.843529	-0.538531	0.685478
B	C00022	K00029	pyruvate[R]	malate[R]	NADP-ME4; NADP-malic enzyme 4	0.762052	1.45202	1.00754	1.00321	1.09453	1.56821	0.99125	0.470152	-0.941297	-1.04576	-1.19943	-0.953838	-1.00368	-0.641433	-0.628365	-0.147006	-1.94985	-1.31208	-2.51064	-2.80296	-3.33053	-3.98075	-1.55329	-3.22238	-0.691846	-0.517099	0.307376
B	C00186	K00016	lactate[R]	pyruvate[R]	lactate/malate dehydrogenase family protein; K00016 L-lactate dehydrogenase	2.03826	1.42554	1.36615	0.957057	1.03318	0.649236	0.45044	1.02258	-1.30631	-1.75559	-2.19143	-1.32208	-2.14127	-2.20202	-1.91644	-1.70572	-0.430429	1.32803	-3.01633	-2.21736	-0.382998	-0.418954	-1.61754	-2.02213	-0.495293	-0.0456466	0.285986
C	C00124	K01785	galactose[S]	galactose[P]	aldose 1-epimerase-like protein; K01785 aldose 1-epimerase	2.03424	3.23822	2.54832	1.10448	3.09701	3.16073	0.313873	0.907139	0.04579	0.25439	0.934222	1.76434	1.0557	1.03712	1.46865	1.30373	-0.918006	-1.02027	-0.943274	-1.35663	-1.36845	-1.32571	-1.09094	-1.08739	0.0255371	-0.503616	-0.766126
C	C00049	K01580	aspartate[S]	alanine[P]	GAD; glutamate decarboxylase 1	-0.132084	0.506073	0.3106	0.298061	0.834577	0.698146	0.447952	0.589494	0.632001	0.645099	0.825667	0.482022	0.984731	0.816065	0.237815	0.985213	-1.05644	-1.39614	-0.406389	-0.84158	-0.520449	-0.383939	0.010597	-1.09852	0.593159	0.0933218	-0.380359	1		1
C	C00079	K00817	phenylalanine[S]	phenylpyruvate[P]	HPA1; Histidinol-phosphate aminotransferase	-0.0828974	-0.404251	0.358324	0.477314	0.0118695	-0.368659	0.271572	0.197872	1.4877	0.679298	1.58977	0.278232	1.68551	0.679167	-0.582891	-0.586261	-0.605706	0.107738	-0.264868	0.383455	-0.11477	-0.353214	-0.954013	0.00219111	-0.202818	0.0623805	0.0787551
C	C00079	K14454	phenylalanine[S]	phenylpyruvate[P]	ASP3; aspartate aminotransferase 3	0.034646	0.27559	0.0381198	0.158368	0.280394	0.123896	0.133734	0.377687	1.4877	0.679298	1.58977	0.278232	1.68551	0.679167	-0.582891	-0.586261	-0.550249	-0.47901	-0.696926	-0.826565	-0.395924	-0.56776	0.286773	-0.338984	-0.305329	0.111843	-0.586259			1	1
C	C00089	K06617	sucrose[S]	raffinose[P]	DIN10; putative galactinol--sucrose galactosyltransferase 6	0.984213	2.05554	-0.503418	-1.23127	2.31555	3.071	-0.122329	-1.16398	1.19227	0.34122	0.526822	1.11946	0.609238	0.692863	0.521875	0.713148	-0.0551479	-0.37345	-0.769564	-0.978914	2.16414	2.13894	1.75704	-0.146024	-0.0314467	0.618341	-0.00564567			1
C	C00089	K01187	sucrose[S]	glu, fru[P]	glycosyl hydrolases family 31 protein; K01187 alpha-glucosidase	0.428186	0.725727	0.678639	0.404115	0.336624	0.59305	-6.43118	0.210378	1.19227	0.34122	0.526822	1.11946	0.609238	0.692863	0.521875	0.713148	-0.0263926	-0.333845	-0.425753	-0.424537	-0.519701	-1.30588	-1.59956	-0.814	0.026992	0.651975	-0.322814
C	C00184	K00863	glycerone[S]	glycerone-P[P]	dihydroxyacetone kinase; K00863 triose/dihydroxyacetone kinase / FAD-AMP lyase (cyclizing)	0.181972	0.365096	-0.58135	0.143187	0.520216	0.981581	0.729552	0.0442895	1.19488	0.566377	0.981007	0.554991	0.757355	-0.530438	-0.282746	-0.37898	-0.823133	-0.871645	-0.00369186	-0.443319	2.33485	-0.0820509	-2.96647	1.28164	-0.521668	-0.207034	0.062881	1	1	1	1
C	C00258	K00128	glycerate[S]	GAH[P]	ALDH3H1; aldehyde dehydrogenase 3H1	0.155276	-0.0422909	-0.298501	0.296761	0.244055	0.245734	0.137534	-0.00766134	0.350892	0.103469	0.344182	0.920579	0.399328	-0.227197	-0.197944	0.394931	-0.400504	-0.40673	-0.0571876	-0.851172	-0.476247	-0.229822	0.0573519	-0.706429	0.0736018	-0.376891	-0.792256	1		1	1
C	C00185	K05349	cellobiose[S]	glucose[P]	glycosyl hydrolase family protein; K05349 beta-glucosidase	0.658513	0.788061	0.687246	0.847124	0.820644	0.724364	0.202591	0.640379	0.272592	-0.0122895	0.253783	0.395724	-0.0699499	0.637	0.375536	0.281643	-1.65917	-1.14508	-2.09435	-2.36073	-1.81278	-1.54069	-1.25809	-1.30027	0.162581	-0.783076	-0.421219
C	C00185	K05350	cellobiose[S]	glucose[P]	BGLU47; beta-glucosidase 47	2.46212	3.11981	4.00866	3.69828	3.4329	3.58331	1.99185	2.35193	0.272592	-0.0122895	0.253783	0.395724	-0.0699499	0.637	0.375536	0.281643	-2.09654	-2.37364	-1.58888	-2.22177	-1.96687	-1.79282	-1.30475	-1.85106	0.371751	-0.79134	-0.221086
C	C00041	K00827	alanine[S]	pyruvate[P]	AGT3; alanine:glyoxylate aminotransferase 3	0.80293	0.669354	-0.219759	0.136776	0.835866	1.15917	0.670772	-0.223712	0.564927	-0.146489	0.265464	1.01238	-0.284638	-0.994547	0.00172098	0.46251	-1.17921	-0.562287	-0.935175	-0.531179	-0.409559	0.0779154	-0.000474244	-0.38835	-0.656496	0.201249	-0.530483
C	C00095	K00847	fructose[S]	fructose 6-P[P]	probable fructokinase-2; K00847 fructokinase	1.09072	0.958047	0.849194	0.681208	0.823903	0.780046	0.977357	1.03032	-0.110855	0.315208	0.6658	0.878928	0.652038	-0.303238	-0.0725366	-0.557868	-0.947925	-1.27013	-1.08421	-0.969189	-0.487098	-0.847856	-0.884163	-0.705564	-0.087954	-0.646956	-0.285267
C	C00243	K12309	lactose[S]	glu, gal[P]	BGAL17; beta-galactosidase 17	0.164067	0.303018	0.341299	0.559576	0.929711	1.08582	0.611758	0.434151	-0.0458601	0.216426	0.284379	0.617168	0.193509	-0.0884662	-0.0456114	-0.34622	-1.85885	-1.62841	-1.33305	-1.60103	-0.613502	-1.02147	-1.07157	-1.38764	0.0532707	0.109182	-0.211706	1	1	1	1
C	C00249	K01897	palmitic Acid[S]	palmitoyl-CoA[P]	long-chain acyl-CoA synthetase; K01897 long-chain acyl-CoA synthetase	0.375727	0.176372	-0.10442	0.164487	0.0588071	0.316068	0.347264	-0.00723491	0.170356	0.335644	0.20392	-0.0463744	0.215463	-0.0828809	-0.461068	-0.423682	-0.541408	-0.756785	-0.737946	-0.663451	-0.349747	-0.991179	-0.654554	-0.812241	-0.192718	-0.17838	0.258497	1	1	1	1
C	C01235	K06617	galactinol[S]	raffinose[P]	DIN10; putative galactinol--sucrose galactosyltransferase 6	0.984213	2.05554	-0.503418	-1.23127	2.31555	3.071	-0.122329	-1.16398	0.106788	-0.051732	0.525734	0.116258	0.0924949	0	-0.0827655	0.0168162	-0.0551479	-0.37345	-0.769564	-0.978914	2.16414	2.13894	1.75704	-0.146024	-0.272812	0.618341	-0.435958	1	1	1	1
C	C00065	K01875	serine[S]	seryl-tRNA[P]	seryl-tRNA synthetase / serine--tRNA ligase; K01875 seryl-tRNA synthetase	0.602406	0.0548804	-0.0944838	-0.181611	0.820867	0.435384	-0.350239	0.304026	0.0979995	0.307004	0.134977	-0.646078	-0.0628329	-0.00474643	0.506427	-0.589064	-0.466669	-0.164515	0.33999	-0.0186302	-0.144269	-0.331326	0.00636566	-0.0440826	-0.194771	-0.636785	-0.0159207
C	C01620	K00225	threonic acid[P]	gal-1,4-lactone[S]	GLDH; L-galactono-1,4-lactone dehydrogenase	0.193252	0.21953	0.609154	0.0620003	0.22515	-0.350387	-0.778637	-0.359834	-0.449119	0.452316	0.684757	3.36213	3.36181	3.11409	3.25606	3.17054	-0.41094	-0.162894	-0.484	-0.12103	-0.0166234	-0.163522	0.41433	0.0658	-0.487214	-0.849758	0.571442
C	C00103	K12447	glucose-1P[P]	UDP-glucose[S]	UDP-sugar pyrophosphorylase	0.239656	0.283316	0.146356	0.501253	0.412789	0.238714	0.630036	0.4469	1.28742	1.10868	1.82581	1.8152	1.63238	1.57007	1.39709	1.30642	-0.429895	-0.893604	-0.503416	-0.313286	-0.250258	-0.70395	-0.306701	-0.722824	0.55596	-0.136246	-0.303906
C	C00124	K12309	galactose[P]	Lactose[S]	BGAL17; beta-galactosidase 17	0.164067	0.303018	0.341299	0.559576	0.929711	1.08582	0.611758	0.434151	0.04579	0.25439	0.934222	1.76434	1.0557	1.03712	1.46865	1.30373	-1.85885	-1.62841	-1.33305	-1.60103	-0.613502	-1.02147	-1.07157	-1.38764	0.678578	0.109182	-0.131737	1	1	1
C	C01083	K16055	trehalose[P]	trehalose-6P[S]	TPS7; putative alpha,alpha-trehalose-phosphate synthase [UDP-forming] 7	0.0864356	0.707719	-0.288706	-0.0576148	0.773846	0.989839	0.0213813	-0.254503	0.981242	0.49329	0.644481	1.15683	0.56508	1.37888	0.639667	1.24005	-0.588214	-1.88094	-0.875315	-0.829897	0.206409	-0.113863	-0.0983407	-0.0499591	-0.0453602	-0.0304316	-0.0225996	1	1	1	1
C	C00258	K00128	glycerate[P]	glyceraldehyde[S]	ALDH2B7; aldehyde dehydrogenase 2B7	0.155276	-0.0422909	-0.298501	0.296761	0.244055	0.245734	0.137534	-0.00766134	0.350892	0.103469	0.344182	0.920579	0.399328	-0.227197	-0.197944	0.394931	-0.400504	-0.40673	-0.0571876	-0.851172	-0.476247	-0.229822	0.0573519	-0.706429	0.0736018	-0.376891	-0.792256
C	C00042	K17761	succinate[P]	succinate SA[S]	ALDH5F1; succinate-semialdehyde dehydrogenase	5.0377	5.0644	5.48035	3.79057	4.36997	4.44413	2.12473	2.24048	0.537417	-0.205046	1.96005	-0.0567462	0.213138	0.206261	-0.572675	0.785417	-0.996826	-1.24718	-0.961	-0.939	-1.13	-1.1874	-1.20155	-1.12	0.356745	-0.713038	0.0655749	1	1
C	C00041	K01431	alanine[P]	3-UP[S]	BETA-UP; beta-ureidopropionase	0.369686		0.280503	0.877589	0.919464	1.48591	1.63365	0.598305	0.564927	-0.146489	0.265464	1.01238	-0.284638	-0.994547	0.00172098	0.46251	-1.2	-1.60371	-0.754511	-1.22174	-0.89212	-1.06942	-0.00520569	-0.957465	0.120248	0.551089	-0.089888
C	C00095	K01187	fructose[P]	sucrose[S]	putative alpha-xylosidase 2; K01187 alpha-glucosidase	0.428186	0.725727	0.678639	0.404115	0.336624	0.59305	-6.43118	0.210378	-0.110855	0.315208	0.6658	0.878928	0.652038	-0.303238	-0.0725366	-0.557868	-0.0263926	-0.333845	-0.425753	-0.424537	-0.519701	-1.30588	-1.59956	-0.814	0.212179	0.651975	0.27927
C	C00334	K00128	4-ABA[P]	4-AB[S]	aldehyde dehydrogenase	0.155276	-0.0422909	-0.298501	0.296761	0.244055	0.245734	0.137534	-0.00766134	-0.89286	-0.422547	0.226638	-0.00607874	0.238802	-0.597795	0.081543	0.537787	-0.400504	-0.40673	-0.0571876	-0.851172	-0.476247	-0.229822	0.0573519	-0.706429	-0.281561	-0.376891	-0.121137			1	1
C	C00794	K07407	sorbitol[R]	melibiitol[R]	melibiase family protein; K07407 alpha-galactosidase	0.713217	0.614335	0.45148	0.672268	0.427026	0.768276	0.665757	0.446945	2.35915	2.16589	0.624897	2.39538	2.60757	3.39527	2.59008	2.61814	-1.6321	-1.81239	-1.72611	-1.76006	-2.36695	-2.00759	-0.884644	-1.39808	0.802824	-0.591988	-0.55901	1		1	1
C	C00124	K07407	galactose[R]	galacinol[R]	melibiase family protein; K07407 alpha-galactosidase	0.713217	0.614335	0.45148	0.672268	0.427026	0.768276	0.665757	0.446945	0.04579	0.25439	0.934222	1.76434	1.0557	1.03712	1.46865	1.30373	-1.6321	-1.81239	-1.72611	-1.76006	-2.36695	-2.00759	-0.884644	-1.39808	0.355982	-0.591988	-0.357364				1
C	C00049	K14454	aspartate[R]	oxaloacetate[R]	ASP2; aspartate aminotransferase	0.034646	0.27559	0.0381198	0.158368	0.280394	0.123896	0.133734	0.377687	0.632001	0.645099	0.825667	0.482022	0.984731	0.816065	0.237815	0.985213	-0.550249	-0.47901	-0.696926	-0.826565	-0.395924	-0.56776	0.286773	-0.338984	0.506864	0.111843	-0.378856				1
C	C00149	K01679	malate[R]	fumarate[R]	FUM1; fumarate hydratase 1	0.441451	0.347028	0.347314	0.331236	0.359542	0.262504	-0.0607986	0.242732	-0.0678362	-0.991744	-0.979663	0.660239	1.29561	1.67533	0.595987	1.51173	0.261839	-0.660219	0.213471	-1.23102	-0.147139	-0.77007	0.569783	0.108408	-0.0834769	-0.294017	-0.129949
C	C00149	K00025	malate[R]	oxaloacetate[R]	malate dehydrogenase; K00025 malate dehydrogenase	0.596513	0.572718	0.816837	0.786561	0.719651	0.654423	0.0828242	0.843545	-0.0678362	-0.991744	-0.979663	0.660239	1.29561	1.67533	0.595987	1.51173	-0.122784	-0.145658	0.57979	-0.118111	-1.0515	-0.282352	0.0130059	0.0217009	0.184886	0.0546689	-0.490646	1
C	C00149	K00029	malate[R]	pyruvate[R]	NADP-ME4; NADP-malic enzyme 4	0.762052	1.45202	1.00754	1.00321	1.09453	1.56821	0.99125	0.470152	-0.0678362	-0.991744	-0.979663	0.660239	1.29561	1.67533	0.595987	1.51173	-1.94985	-1.31208	-2.51064	-2.80296	-3.33053	-3.98075	-1.55329	-3.22238	0.0544249	-0.517099	-0.647429
C	C00158	K01681	citrate[R]	cis-aconitate[R]	ACO3; aconitate hydratase 3	0.0733085	0.521275	0.336786	0.638329	0.428204	0.682852	0.618455	0.429054	-0.452733	-2.26021	0.42402	0.547437	1.3537	0.524028	-0.353151	1.36152	-1.23568	-0.732	-1.67714	-1.49129	-1.23822	-1.36693	-0.84129	-1.35269	-0.0525354	-0.333482	-0.412102			1	1
C	C00158	K01647	citrate[R]	oxaloacetate[R]	CSY3; citrate synthase 3	1.22553	1.14415	0.669603	0.791731	0.815581	1.17055	0.962822	0.433024	-0.452733	-2.26021	0.42402	0.547437	1.3537	0.524028	-0.353151	1.36152	-1.20683	-0.538621	-0.959527	-1.19238	0.0524117	-1.17983	-0.842705	-1.70347	-0.366414	-0.2174	-0.202949
C	C00258	K14085	glycerate[R]	GAH[R]	ALDH7B4; aldehyde dehydrogenase 7B4	1.75529	0.54668	-1.25064	-0.0845464	0.537635	1.15535	0.959584	-0.388024	0.350892	0.103469	0.344182	0.920579	0.399328	-0.227197	-0.197944	0.394931	-1.52026	-1.68174	-1.66507	-1.7179	-1.68541	-2.16276	-1.42765	-2.08943	-0.362988	-0.0207388	-0.293192
C	C00037	K00827	glycine[R]	glyoxylate[R]	AGT3; alanine:glyoxylate aminotransferase 3	0.80293	0.669354	-0.219759	0.136776	0.835866	1.15917	0.670772	-0.223712	0.495658	-0.109729	0.456322	0.518969	0.601218	-0.481199	-1.0266	0.134311	-1.17921	-0.562287	-0.935175	-0.531179	-0.409559	0.0779154	-0.000474244	-0.38835	-0.290875	0.201249	-0.748684
C	C00042	K01899	succinate[R]	succinyl-CoA[R]	Succinyl-CoA ligase [GDP-forming] subunit alpha-1; K01899 succinyl-CoA synthetase alpha subunit	-0.0595731	0.172305	0.112158	-0.0583265	0.102928	-0.215171	-0.081299	0.0831722	0.537417	-0.205046	1.96005	-0.0567462	0.213138	0.206261	-0.572675	0.785417	-1.69091	-1.46257	-2.04716	-1.80914	-0.70511	-1.92408	-0.501892	-1.47272	0.296575	0.0379138	-0.52962
C	C00041	K00814	alanine[R]	pyruvate[R]	AlaAT1; alanine aminotransferase	0.159672	0.637969	0.227516	0.777894	0.699515	0.290001	-0.0664206	0.686316	0.564927	-0.146489	0.265464	1.01238	-0.284638	-0.994547	0.00172098	0.46251	-0.955697	-0.919438	-0.811037	-1.10068	-0.684984	-0.847127	0.326052	-0.394266	0.178851	-0.558752	-0.116731
C	C00095	K01805	fructose[R]	glucose[R]	xylose isomerase; K01805 xylose isomerase	0.796148	2.86038	0.787059	1.1268	2.74601	3.48585	1.05121	0.807279	-0.110855	0.315208	0.6658	0.878928	0.652038	-0.303238	-0.0725366	-0.557868	-2.03605	-2.17726	-1.4435	-1.93284	-1.97355	-2.24667	-0.486894	-2.17476	0.0707502	-0.57684	-0.107017
C	C00334	K01580	4-ABA[R]	glutamate[R]	GAD5; glutamate decarboxylase 5	-0.132084	0.506073	0.3106	0.298061	0.834577	0.698146	0.447952	0.589494	-0.89286	-0.422547	0.226638	-0.00607874	0.238802	-0.597795	0.081543	0.537787	-1.05644	-1.39614	-0.406389	-0.84158	-0.520449	-0.383939	0.010597	-1.09852	0.387527	0.0933218	0.264486	1	1
C	C00334	K16871	4-ABA[R]	succinate SA[R]	POP2; gamma-aminobutyrate transaminase POP2	2.19572	1.70258	1.63195	0.906819	1.15519	1.51595	1.47215	0.398529	-0.89286	-0.422547	0.226638	-0.00607874	0.238802	-0.597795	0.081543	0.537787	-0.578845	0.378718	-0.0860374	-1.01025	-1.0003	-1.09671	-0.267995	-1.15565	-0.622534	0.214783	-0.200651
C	C01595	K00454	linoleic acid[S]	13(S)-HPODE[P]	lipoxygenase 4; K00454 lipoxygenase	-1.47584	-1.8571	-2.55319	-2.23899	-3.39535	-5.2215	-2.47415	-0.821886	-0.322833	0.312004	-0.125741	-0.105786	0.152378	0.94851	-0.612133	-0.09974	1.33503	0.0674265	1.16462	0.211086	-0.894072	0.169347	0.392412	0.543277	-0.418892	0.153985	-0.483951	1		1	1
C	C01595	K15718	linoleic acid[S]	9(S)-HPODE[P]	LOX1; lipoxygenase 1	0.0539009	-0.923307	-0.937618	-0.284642	-0.852184	-1.29142	-0.170408	-0.086018	-0.322833	0.312004	-0.125741	-0.105786	0.152378	0.94851	-0.612133	-0.09974	0.173922	2.09	0.35643	1.25	0.467	-0.945534	1.19569	-0.493	-0.733285	0.0607527	-0.232864
C	C00093	K00630	DG1P[S]	1-acyl-SN-G3P[P]	ATS1; glycerol-3-phosphate acyltransferase	-0.761399	-0.77192	-0.025395	-0.274657	-0.380759	-0.501118	-0.532337	-0.450399	-0.513103	-0.138001	0.487852	0.67337	0.556612	-0.421161	-0.5886	-0.372249	1.19092	0.887923	0.879247	1.35768	1.09044	1.96218	1.09168	1.81776	0.469516	-0.467564	-0.0491534				1
C	C00093	K13508	DG1P[S]	1-acyl-SN-G3P[P]	GPAT3; putative sn-glycerol-3-phosphate 2-O-acyltransferase	-0.856775	-0.945253	-0.713109	-0.749346	-0.0635519	-1.24555	-1.01783	-0.256174	-0.513103	-0.138001	0.487852	0.67337	0.556612	-0.421161	-0.5886	-0.372249	0.556662	0.525825	1.28	1.08909	1.41	1.65681	-0.0663142	1.00438	0.348169	-0.128498	0.559233		1
C	C00022	K01653	pyruvate[S]	(S)-2-AL[P]	VAT1; acetolactate synthase small subunit 1		-3.16526	-2.29878	-0.00233208	-2.5253	-3.19247	-0.0735322	-0.349966	-0.941297	-1.04576	-1.19943	-0.953838	-1.00368	-0.641433	-0.628365	-0.147006	-0.812482	-0.319828	0.00493258	0.0447424	0.476362	-0.38848	-0.00290162	0.00434756	0.265117	0.731045	-0.0336195	1
C	C00022	K01714	pyruvate[S]	(2S,4S)-4-HTH[P]	DHDPS2; dihydrodipicolinate synthase	-0.031239	-0.336619	0.331031	-1.09383	-0.254141	-0.705998	-1.19206	-0.810848	-0.941297	-1.04576	-1.19943	-0.953838	-1.00368	-0.641433	-0.628365	-0.147006	0.876988	0.724203	1.03009	1.2208	0.934553	1.30578	0.820336	1.527	-0.271773	-0.391145	-0.27835
C	C00022	K01652	pyruvate[S]	(S)-2-AL[P]	CSR1; acetolactate synthase	-1.07519	-0.865431	-0.328933	-0.652377	-0.426714	-0.755112	-0.958454	-0.441562	-0.941297	-1.04576	-1.19943	-0.953838	-1.00368	-0.641433	-0.628365	-0.147006	-0.459715	0.0788714	0.618637	0.0501623	-0.36971	0.116325	0.190009	0.892724	0.436068	0.254223	0.241423
C	C00022	K01662	pyruvate[S]	1-D-D-X5P[P]	CLA1; 1-deoxy-D-xylulose-5-phosphate synthase	-1.04001	-1.14656	-0.911939	0.381775	-0.499182	-0.8932	-0.112231	-0.177058	-0.941297	-1.04576	-1.19943	-0.953838	-1.00368	-0.641433	-0.628365	-0.147006					0.420257	0.96146	0.344749	1.24985	0.518379	0.110397	0.292284
C	C00188	K01868	threonine[S]	threonyl-tRNA[P]	threonyl-tRNA synthetase; K01868 threonyl-tRNA synthetase	-0.0250272	0.011267	0.222646	-0.0218292	-0.1254	-0.0395026	0.289924	-0.129092	-1.27533	-2.13798	-1.90037	-0.633673	1.41752	-1.50891	-0.880772	-0.0556321	0.160033	0.27609	0.529428	0.573162	0.119918	0.733621	0.30015	0.447527	-0.458178	0.109719	-0.547667			1
C	C00482	K01904	t-Sinapinate[S]	sinapoyl-CoA[P]	4CL1; 4-coumarate--CoA ligase 1	-0.395319	-0.595768	-0.789063	-0.290483	-0.518109	-0.88602	-0.251827	-0.0332094	-1.23058	-0.701551	0.0275082	-0.383051	-1.27409	-1.27704	-1.66046	-1.45939	0.00264981	-0.019766	0.432232	0.132629	-0.0450576	0.650783	0.439137	0.813366	-0.0525271	-0.146568	-0.332573			1	1
C	C00072	K00423	ascorbate[S]	DHA[P]	L-ascorbate oxidase; K00423 L-ascorbate oxidase	-0.349892	-1.51595	0.0361984	0.693782	-0.305982	-1.26516	0.576548	0.747377	-1.38922	-2.27909	-0.947791	-1.21757	-2.47271	-1.21469	-1.32458	-0.505478	-0.939326	-0.0161301	-0.924111	-0.584938	0.76403	1.15175	0.659377	0.781	0.460616	-0.121665	0.00898361
C	C01530	K10782	stearic acid[P]	OD-acp[S]	FaTA; fatA acyl-ACP thioesterase	-0.78203	-0.87764	-0.319109	0.338877	-0.505143	-0.624054	-0.634305	-0.0234043	-0.212966	-0.274409	-0.0720455	0.0381533	-0.154882	-0.306407	-0.273355	-0.264337	0.496374	0.0273826	0.226238	0.271362	0.258825	-0.436502	-0.381213	-0.305189	0.590858	0.0932077	0.661498	1	1	1	1
C	C00156	K00487	4-HBA[P]	t-cinnamate[S]	C4H; trans-cinnamate 4-monooxygenase	-0.909412	-1.11176	-2.06439	-0.80659	-0.656201	-1.97005	-1.07974	-0.28616	-0.258208	-0.258725	0.0591696	-0.079734	0.0603052	-0.583323	-0.759129	-0.617471	0.520489	0.782885	1.30886	0.465351	0.233485	0.888351	0.50125	1.51784	-0.0702874	-0.486735	-0.309432	1	1	1	1
C	C00031	K01193	glucose[P]	sucrose[S]	ATBETAFRUCT4; acid beta-fructofuranosidase 4	-1.6674	-0.771068	-2.57384	-1.89717	0.818875	-1.77117	1.15459	1.50262	-1.16753	-0.506987	-0.0502796	-0.721681	-0.337164	-0.3954	-4.68054	0.125615	0.63694	-0.151617	0.856258	-0.232156	-0.275676	-0.0246516	0.893658	0.429432	-0.35069	0.0161428	-0.50461
C	C00122	K01756	fumarate[P]	AS[S]	L-aspartase-like family protein; K01756 adenylosuccinate lyase	-1.84174	-1.64479	-3.2807	-3.77029	-4.0414	-5.6909	-4.30748	-1.74198	-0.737785	-0.276028	-0.77531	-0.519447	-0.435741	-0.60983	-1.61208	-0.0183012	2.61734	0.813557	2.15202	0.798714	-0.501122	-0.21481	-0.261548	1.52388	0.588228	0.316845	0.0436506	1		1
C	C00122	K01557	fumarate[P]	3-FP[S]	fumarylacetoacetate hydrolase-like protein; K01557 acylpyruvate hydrolase	-0.111207	-0.130441	-0.304874	0.0990695	-0.0714499	0.258979	0.252105	0.0507749	-0.737785	-0.276028	-0.77531	-0.519447	-0.435741	-0.60983	-1.61208	-0.0183012					0.221444	0.194923	0.521032	0.593656	-0.358162	0.65225	-0.230337
C	C00482	K13066	t-sinapinate[P]	5-HFAME[S]	OMT1; caffeic acid/5-hydroxyferulic acid O-methyltransferase	-1.31243	-1.35191	-2.10008	-0.626502	-0.597225	-1.97824	-1.09455	-0.347073	-1.23058	-0.701551	0.0275082	-0.383051	-1.27409	-1.27704	-1.66046	-1.45939	0.651661	0.714071	0.89548	-0.091442	-0.107327	0.110525	1.04768	0.816367	-0.0125057	-0.429284	-0.198305	1	1
C	C05519	K01620	allothreonine[R]	glycine[R]	THA1; threonine aldolase	0.483658	-0.169042	-0.31209	-0.435589	-0.856379	-0.352169	0.818349	-0.0439075	-0.196801	-0.0842861	-0.0882253	0.154405	-0.327519	-0.47673	-0.554775	-0.452599	0.394719	0.692291	0.552944	0.39209	-0.652268	0.721874	-0.179874	1.05525	-0.351122	0.100792	0.120614	1	1	1	1
C	C00022	K14272	pyruvate[R]	alanine[R]	GGT1; glutamate:glyoxylate aminotransferase	-0.9632	-0.9583	-1.14237	0.0641185	-1.1625	-1.13531	0.457869	-0.132569	-0.941297	-1.04576	-1.19943	-0.953838	-1.00368	-0.641433	-0.628365	-0.147006	1.17841	1.39677	1.78212	2.28981	1.8664	2.18083	1.17118	0.977396	0.603458	-0.429787	-0.738963			1
C	C00188	K01620	threonine[R]	glycine[R]	THA1; threonine aldolase	0.483658	-0.169042	-0.31209	-0.435589	-0.856379	-0.352169	0.818349	-0.0439075	-1.27533	-2.13798	-1.90037	-0.633673	1.41752	-1.50891	-0.880772	-0.0556321	0.394719	0.692291	0.552944	0.39209	-0.652268	0.721874	-0.179874	1.05525	-0.318962	0.100792	-0.568408	1
D	C00160	K03781	glycolate[S]	glyoxylate[P]	CAT3; catalase 3	-3.75232	-3.6176	-3.80272	-1.7267	-3.51141	-4.04681	-1.27389	-1.69114	1.28724	0.540869	0.911142	0.734894	1.33817	1.26936	1.03573	0.125198	-1.00803	-1.2357	-2.31216	-1.70314	-2.36557	-2.20265	-2.5083	-2.61638	-0.726688	0.309909	-0.390111			1	1
D	C00049	K01940	aspartate[S]	AS[P]	argininosuccinate synthase; K01940 argininosuccinate synthase	-1.77059	-2.18548	-1.70722	-2.30841	-2.42976	-3.31773	-2.47581	-1.38809	0.632001	0.645099	0.825667	0.482022	0.984731	0.816065	0.237815	0.985213	-0.254106	-0.428337	-0.394725	-0.626901	-0.411273	-1.33005	-0.915553	-0.470193	-0.607754	0.824292	-0.309898
D	C00079	K10775	phenylalanine[S]	t-cinnamate[P]	PAL1; phenylalanine ammonia-lyase 1	-1.3866	-1.37652	-2.02315	-0.764215	-0.393822	-1.46913	-0.846644	0.425445	1.4877	0.679298	1.58977	0.278232	1.68551	0.679167	-0.582891	-0.586261	-0.386073	-0.442245	-0.814853	-0.859542	0.853722	0.296083	0.653674	2.02089	-0.623988	0.696944	-0.495836
D	C00079	K14455	phenylalanine[S]	phenylpyruvate[P]	ASP1; aspartate aminotransferase 1	-0.356092	-0.0891003	0.415349	0.171872	-0.112076	-0.0201423	-0.258389	0.309161	1.4877	0.679298	1.58977	0.278232	1.68551	0.679167	-0.582891	-0.586261	-1.20052	-0.44002	-1.33244	-0.237751	-0.0184	-0.721974	-0.407	-0.469462	-0.106082	-0.11703	-0.452984
D	C00095	K00844	fructose[S]	fructose 6P[P]	HXK3; hexokinase 3	-0.0604555	-0.144947	-0.0772225	0.0650823	-0.42077	-0.363544	0.322835	0.188715	-0.110855	0.315208	0.6658	0.878928	0.652038	-0.303238	-0.0725366	-0.557868	-0.909536	0.290882	-1.19086	-0.782377	0.135551	0.148583	0.35027	-0.596516	-0.26236	-0.169871	-0.248753			1	1
D	C00065	K01695	serine[S]	tryptophan[P]	tryptophan synthase alpha chain; K01695 tryptophan synthase alpha chain	-1.14841	-0.169695	-0.876923	-0.742879	-0.629258	-1.14357	-0.0173727	-0.304641	0.0979995	0.307004	0.134977	-0.646078	-0.0628329	-0.00474643	0.506427	-0.589064	-1.36124	0.114907	-0.78606	-1.29851	-1.50265	-2.48618	-0.160628	-0.264339	0.215926	0.9053	0.251499
D	C00065	K01696	serine[S]	tryptophan[P]	tryptophan synthase beta chain-like protein; K01696 tryptophan synthase beta chain	-0.493699	0.116029	-0.190843	-0.202761	-0.105909	-0.351668	-0.326374	0.0868514	0.0979995	0.307004	0.134977	-0.646078	-0.0628329	-0.00474643	0.506427	-0.589064	-0.904775	-0.477033	-0.778734	-0.602111	-1.51636	-1.85836	-0.453653	-0.559454	-0.26512	0.459914	0.0401314
D	C01620	K08232	threonic acid[P]	MDHA[S]	MDAR6; Monodehydroascorbate reductase	-0.0143949	-0.209438	-0.173233	0.0340847	-0.537213	-0.242938	0.389776	0.0708032	-0.449119	0.452316	0.684757	3.36213	3.36181	3.11409	3.25606	3.17054	-0.421527	-0.511921	-0.243043	0.0413424	-0.176232	-0.103156	0.184635	0.0956273	-0.0319529	0.516547	0.771936	1	1	1	1
D	C00049	K00609	aspartate[P]	N-carb-L-asp[S]	PYRB; aspartate carbamoyltransferase	-0.0597537	-0.233283	-0.0239621	-0.671068	-0.292371	-0.74105	-1.00911	-0.57676	0.632001	0.645099	0.825667	0.482022	0.984731	0.816065	0.237815	0.985213	-0.123598	-0.269479	-0.734288	-0.353565	-0.253085	-0.247951	-0.237353	-0.452241	-0.0614342	0.0563347	-0.573529
D	C00049	K13035	aspartic acid[P]	3-cyanoalanine[S]	NIT4; bifunctional nitrilase/nitrile hydratase NIT4	-0.393143	-0.294608	-1.88968	-0.428056	-1.17502	1.61293	3.16234	0.201145	0.632001	0.645099	0.825667	0.482022	0.984731	0.816065	0.237815	0.985213	-0.178023	0.543614	-1.81414	-1.59169	-0.532126	-2.13834	-0.079835	-1.79875	-0.272956	0.163314	-0.551099
D	C00089	K00695	sucrose[P]	UDP-glucose[S]	SUS6; sucrose synthase 6	2.0376	0.885823	0.565688	-0.338371	-0.802083	-0.72102	0.163737	-0.403679	1.19227	0.34122	0.526822	1.11946	0.609238	0.692863	0.521875	0.713148	0.341779	-0.655132	-0.7823	-0.616754	-0.0707545	-0.37078	-0.873816	-1.34186	0.0981548	0.425337	-0.0723592	1
D	C00041	K01501	alanine[P]	AAPN[S]	NIT2; nitrilase 2	-1.90683	-1.51103	-1.66043	-0.595196	-1.88797	-1.75092	-0.00890143	0.0618623	0.564927	-0.146489	0.265464	1.01238	-0.284638	-0.994547	0.00172098	0.46251	-0.011014	-0.36861	0.0816659	-0.875999	-1.04808	-0.656341	-0.566766	-0.384157	0.380891	-0.0132875	0.199308
D	C00103	K00965	glucose 1P[R]	galactose 1P[R]	putative galactose-1-phosphate uridyltransferase; K00965 UDPglucose--hexose-1-phosphate uridylyltransferase	0.0557846	-0.371293	-0.20553	0.0474734	-0.765465	-0.405488	-0.0750018	-0.554264	1.28742	1.10868	1.82581	1.8152	1.63238	1.57007	1.39709	1.30642	-0.00852796	0.50669	-0.463087	-0.108716	-0.323193	-0.204434	-0.00454615	-0.37314	-0.184342	0.192642	-0.639363
D	C00049	K14455	aspartate[R]	oxaloacetate[R]	ASP1; aspartate aminotransferase 1	-0.356092	-0.0891003	0.415349	0.171872	-0.112076	-0.0201423	-0.258389	0.309161	0.632001	0.645099	0.825667	0.482022	0.984731	0.816065	0.237815	0.985213	-1.20052	-0.44002	-1.33244	-0.237751	-0.0184	-0.721974	-0.407	-0.469462	0.220038	-0.11703	-0.245269
D	C00149	K00026	malate[R]	oxaloacetate[R]	PMDH2; peroxisomal NAD-malate dehydrogenase 2	-0.544843	-0.516018	-0.192814	0.188807	-1.02122	-0.898463	0.484487	-2.753	-0.0678362	-0.991744	-0.979663	0.660239	1.29561	1.67533	0.595987	1.51173	-0.65384	-0.429236	-0.161	0.351478	0.300374	0.461232	0.118538	-0.237831	-0.515058	0.119653	0.637076		1	1	1
D	C00042	K00234	succinate[R]	fumarate[R]	SDH1-2; succinate dehydrogenase [ubiquinone] flavoprotein subunit 2	-0.073495	-0.361217	-0.54502	-0.376268	-0.911457	-0.936503	-0.244344	-0.186249	0.537417	-0.205046	1.96005	-0.0567462	0.213138	0.206261	-0.572675	0.785417	-0.305227	-0.543455	-1.07353	-1.20465	-0.398261	-0.946825	-0.603267	-1.03098	-0.143815	0.38303	-0.312159			1
D	C00042	K00235	succinate[R]	fumarate[R]	SDH2-1; succinate dehydrogenase [ubiquinone] iron-sulfur subunit 1	-0.139634	0.0234659	-0.090212	0.0247353	-0.222018	-0.225162	0.0515215	0.077763	0.537417	-0.205046	1.96005	-0.0567462	0.213138	0.206261	-0.572675	0.785417	-0.48262	-0.315591	-0.282971	-0.447082	-1.10731	-0.442766	0.0983409	-0.095399	-0.265249	0.690438	-0.0975289
D	C00042	K01900	succinate[R]	succinyl-CoA[R]	Succinyl-CoA ligase [GDP-forming] subunit beta; K01900 succinyl-CoA synthetase beta subunit	0.021788	-0.156822	-0.0387719	-0.234146	-0.246471	-0.399783	0.00257387	0.135297	0.537417	-0.205046	1.96005	-0.0567462	0.213138	0.206261	-0.572675	0.785417	-2.05728	-0.452387	-1.07806	-1.45843	-1.09271	-1.0642	0.0769017	-1.48059	0.210847	0.0269382	-0.493958				1
D	C00093	K13506	DG1P[S]	1-Acyl-sn-G3P[P]	GPAT9; glycerol-3-phosphate acyltransferase 9	0.640192	0.852454	0.479062	0.6813	0.453927	0.81675	0.64561	0.444808	-0.513103	-0.138001	0.487852	0.67337	0.556612	-0.421161	-0.5886	-0.372249	1.4495	1.00376	1.00531	0.424645	-0.145427	1.16036	2.08085	-0.182504	-0.0832747	0.503883	-0.588137
D	C00186	K00102	lactate[S]	pyruvate[P]	D-lactate dehydrogenase [cytochrome]; K00102 D-lactate dehydrogenase (cytochrome)	0.053331	0.261774	0.131374	0.413965	0.0796827	0.403835	0.547709	0.10914	-1.30631	-1.75559	-2.19143	-1.32208	-2.14127	-2.20202	-1.91644	-1.70572	0.305347	-0.00698766	-0.234883	-0.0113765	0.275	0.248816	0.213	-0.633	-0.467651	0.076842	0.19474
D	C00208	K01177	maltose[P]	starch[S]	BAM1; beta-amylase 1	0.165089	0.659244	0.558459	-0.928841	0.159834	0.151161	-0.363783	0.275752	-0.745178	-1.14706	0.78189	0.276666	-0.208587	-0.530402	-0.31958	-0.138583	-0.212758	0.105315	-0.516636	-0.0120475	0.337026	0.0853297	0.170949	-0.661582	-0.221934	-0.294964	-0.457146			1
D	C00031	K01188	glucose[P]	cellobiose[S]	BGLU11; beta glucosidase 11	0.288265	0.569439	0.536893	0.725496	0.634582	1.04058	0.838042	0.592346	-1.16753	-0.506987	-0.0502796	-0.721681	-0.337164	-0.3954	-4.68054	0.125615	1.02907	0.982591	0.871331	-0.222137	0.505433	0.825087	0.148305	0.565479	-0.337001	0.105401	0.229938			1
D	C00022	K00382	pyruvate[P]	acetyl-CoA[S]	mtLPD1; dihydrolipoyl dehydrogenase 1	0.532169	0.0683374	0.599706	0.413074	-0.355596	-0.331407	0.255031	-0.0219997	-0.941297	-1.04576	-1.19943	-0.953838	-1.00368	-0.641433	-0.628365	-0.147006	0.75047	1.0591	1.01221	1.28096	0.232341	0.656642	0.318118	0.144982	-0.33295	0.496387	-0.794858				1
D	C00022	K00102	pyruvate[P]	lactate[S]	D-lactate dehydrogenase [cytochrome]; K00102 D-lactate dehydrogenase (cytochrome)	0.053331	0.261774	0.131374	0.413965	0.0796827	0.403835	0.547709	0.10914	-0.941297	-1.04576	-1.19943	-0.953838	-1.00368	-0.641433	-0.628365	-0.147006	0.305347	-0.00698766	-0.234883	-0.0113765	0.275	0.248816	0.213	-0.633	-0.266955	0.076842	-0.0704525
D	C00188	K01733	threonine[P]	O-P-L-HS[S]	threonine synthase 2; K01733 threonine synthase	0.964253	0.597491	1.45515	0.429474	0.245271	0.0874096	-0.608719	-0.158982	-1.27533	-2.13798	-1.90037	-0.633673	1.41752	-1.50891	-0.880772	-0.0556321	0.0905697	0.926361	1.11456	1.9465	1.36615	1.59837	1.26916	1.20658	-0.480777	-0.137175	0.0432275		1		1
