# Supplementary material for: New Insights Into Lignification via Network and Multi-Omics Analyses of Arogenate Dehydratase Knock-Out Mutants in Arabidopsis thaliana
Source: Front Plant Sci. 2021 May 25;12:664250. doi: 10.3389/fpls.2021.664250 (PMC8185232; doi:10.3389/fpls.2021.664250)
Supplement: Supplementary file 1 [file Data_Sheet_1.zip › Supplementary Table 3.xlsx]

## Sheet: Data Sheet 2
Table S3: Related Transcript-Metabolite-Protein Z-scores in ADT KO versus WT Stems. Data shown represents the z-score of the log2 relative abundances between KO mutant and WT. Positive values represent metabolites higher in abundance in the KO mutant and negative values represent metabolites higher in abundance in the WT sample. Metabolites are ordered from highest to lowest average z-score and a…
Group	KEGG/PubChem_Compound	KO	Metabolite1	Metabolite2	Description	Z_adt1_Tran_S_4wk_KO	Z_adt3_Tran_S_4wk_KO	Z_adt4_Tran_S_4wk_KO	Z_adt5_Tran_S_4wk_KO	Z_adt45_Tran_S_4wk_KO	Z_adt145_Tran_S_4wk_KO	Z_adt345_Tran_S_4wk_KO	Z_adt3456_Tran_S_4wk_KO	Field14	Z_adt3_S	Z_adt4_S	Z_adt5_S	Z_adt45_S	Z_adt145_S	Z_adt345_S	Z_adt3456_S	Z_adt1_WC_S_4wk_KO	Z_adt3_WC_S_4wk_KO	Z_adt4_WC_S_4wk_KO	Z_adt5_WC_S_4wk_KO	Z_adt45_WC_S_4wk_KO	Z_adt145_WC_S_4wk_KO	Z_adt345_WC_S_4wk_KO	Z_adt3456_WC_S_4wk_KO	rtm	rpm	rtp	Highest Transcript KEGO to Metabolite Correlation	Highest Protein KEGO to Metabolite Correlation	Highest Average Log2 Transcript Abundance	Highest Average Log2 Protein Abundance
A	C00041	K01872	alanine[S]	alanyl-tRNA[P]	ALATS; Alanyl-tRNA synthetase	20.5815	20.7583	20.8083	20.9331	21.1007	20.5228	20.4996	20.8979	20.6273	17.2394	18.0296	18.1796	18.1902	18.9688	19.0222	18.2682	18.4451	18.1648	20.9485	21.2244	20.9526	21.2392	21.0306	20.9406	21.0482	21.3176	21.3302	0.674293	0.036718	0.138914
A	C00041	K00830	alanine[S]	pyruvate[P]	AGT; alanine--glyoxylate aminotransferase	24.3409	24.732	24.6604	24.7854	24.7744	24.3466	24.1074	25.13	24.4495	17.2394	18.0296	18.1796	18.1902	18.9688	19.0222	18.2682	18.4451	18.1648	27.8966	28.7142	28.7496	29.1133	28.7415	28.7156	28.2786	28.9638	28.6294	0.463675	0.751231	0.782695		1
A	C00079	K01889	phenylalanine[S]	phenyl tRNA[P]	phenylalanyl-tRNA synthetase; K01889 phenylalanyl-tRNA synthetase alpha chain	19.4934	19.6506	19.6244	19.767	19.7923	19.533	19.681	19.7653	19.6637	11.045	13.302	11.659	12.6301	12.1855	13.0379	11.8082	11.8002	13.1417	18.4766	18.8044	18.4903	18.8083	18.5853	18.4049	18.3622	18.4839	18.5805	0.547863	0.201397	0.427185	1
A	C00079	K01890	phenylalanine[S]	phenyl tRNA[P]	probable phenylalanine--tRNA ligase beta subunit; K01890 phenylalanyl-tRNA synthetase beta chain	18.9984	18.9758	18.9664	18.9117			19.1146	19.0102	18.9987	11.045	13.302	11.659	12.6301	12.1855	13.0379	11.8082	11.8002	13.1417	16.2091	16.634	16.0821	16.2176	16.5899	16.3076	16.2364	16.1735	15.7832	-0.0966577	-0.235572	-0.749776
A	C00079	K00815	phenylalanine[S]	phenylpyruvate[P]	tyrosine aminotransferase; K00815 tyrosine aminotransferase	22.9827	22.9928	21.7688	23.0199	23.0802	22.5833	22.4296	23.2252	23.028	11.045	13.302	11.659	12.6301	12.1855	13.0379	11.8082	11.8002	13.1417	19.4309	19.8925	19.7214	19.8336	19.2436	19.6682	19.5128	19.9276	19.779	0.29046	0.258604	0.0133943
A	C00079	K15849	phenylalanine[S]	phenylpyruvate[P]	AAT; aspartate aminotransferase	20.6367	20.6	20.3704	20.5474	21.0458	20.1899	20.3816	20.7547	20.5863	11.045	13.302	11.659	12.6301	12.1855	13.0379	11.8082	11.8002	13.1417	24.0109	24.1414	24.1657	24.3085	24.1854	24.2004	24.216	24.3322	24.5785	0.0869402	0.704096	-0.0262464		1
A	C00079	K10775	phenylalanine[S]	t-cinnamate[P]	PAL1; phenylalanine ammonia-lyase 1	22.9361	23.3769	23.8169	24.0884	24.1197	23.5197	23.6481	23.9392	23.5995	11.045	13.302	11.659	12.6301	12.1855	13.0379	11.8082	11.8002	13.1417	30.0116	30.7897	31	30.9	30.1	31.152	30.6959	30.9567	31.0607	0.509051	0.597747	0.404404
A	C00025	K00284	glutamate[S]	glutamine[P]	GLU1; ferredoxin-dependent glutamate synthase 1	23.83	24.4	23.8055	24.2673	24.8753	23.8116	23.6859	24.2048	23.9166	13.7752	13.5323	13.3245	13.2642	13.4644	13.3911	13.5774	13.4347	13.3859	42.9401	43.6096	43.3575	43.754	43.461	43.5876	43.098	43.922	43.8548	-0.266974	-0.725453	0.375194
A	C00025	K01915	glutamate[S]	glutamine[P]	GLN1.3; glutamine synthetase cytosolic isozyme 1-3	25.0632	25.6461	25.6071	25.6114	25.8255	25.2735	25.407	25.5662	25.3109	13.7752	13.5323	13.3245	13.2642	13.4644	13.3911	13.5774	13.4347	13.3859	39.7376	39.9099	40.1888	40.0216	40.1813	40.2351	39.9149	39.7151	39.7445	-0.672421	-0.471912	0.735828			1
A	C00025	K01919	glutamate[S]	L-GC[P]	GSH1; glutamate-cysteine ligase	22.3407	22.4747	22.4658	22.5369	22.3563	22.5939	22.6623	22.5214	22.5091	13.7752	13.5323	13.3245	13.2642	13.4644	13.3911	13.5774	13.4347	13.3859	21.4054	21.5484	21.4287	21.555	21.5686	21.5257	21.5096	21.4864	21.5939	-0.311513	-0.435396	0.264181
A	C00025	K14682	glutamate[S]	N-acetyl-glu[P]	NAGS1; N-acetyl-l-glutamate synthase 1	17.5132	17.3217	17.4811	18.0446	17.3719	17.334	17.2899	17.5753	17.5408	13.7752	13.5323	13.3245	13.2642	13.4644	13.3911	13.5774	13.4347	13.3859	9.27148	8.95854	9.25939	8.75288	9.75803					-0.524793	0.253851	0.248584
A	C00160	K11517	glycolate[S]	glyoxylate[P]	Aldolase-type TIM barrel family protein; K11517 (S)-2-hydroxy-acid oxidase	22.3333	22.9982	22.9783	22.902	23.2136	22.5171	22.5523	22.8408	22.3307	14.887	15.8074	15.4819	15.1319	15.7484	16.1526	16.7533	16.1525	16.7197	33.8216	34.4058	34.5821	34.5313	34.8079	34.5687	34.2138	34.6546	34.5694	-0.238363	0.372384	0.723014		1
A	C00065	K01875	serine[S]	L-seryl-tRNA[P]	seryl-tRNA synthetase / serine--tRNA ligase; K01875 seryl-tRNA synthetase	19.233	19.4909	19.5158	19.3146	19.1932	19.3236	19.7054	19.3458	19.3626	18.4585	18.3872	18.8193	18.6391	19.3306	19.1074	19.0904	19.0956	19.4142	17.9246	17.7131	17.9372	17.8292	18.0045	17.6581	17.9339	17.0734	16.9707	0.0963758	-0.46124	0.0943287
A	C00065	K00640	serine[S]	O-a-L-serine[P]	SERAT2; 2	21.9891	21.8116	21.5094	22.0574	21.7224	21.6587	21.5608	22.0084	22.173	18.4585	18.3872	18.8193	18.6391	19.3306	19.1074	19.0904	19.0956	19.4142						13.7065	13.8533	14.676	14.6369	-0.011728	0.518946	0.217122
A	C00065	K01695	serine[S]	tryptophan[P]	tryptophan synthase alpha chain; K01695 tryptophan synthase alpha chain	20.0329	19.8592	19.7341	19.7318	19.8389	20.2006	20.1881	20.1837	20.0464	18.4585	18.3872	18.8193	18.6391	19.3306	19.1074	19.0904	19.0956	19.4142	15.4374	15.9019	15.4091	15.9958	15.7568	15.5551	15.6137	15.3949	15.5036	0.292764	0.539656	-0.491718
A	C00065	K01696	serine[S]	tryptophan[P]	tryptophan synthase beta chain-like protein; K01696 tryptophan synthase beta chain	20.455	19.694	20.187	20.4861	20.021	20.385	20.1027	20.6096	20.9576	18.4585	18.3872	18.8193	18.6391	19.3306	19.1074	19.0904	19.0956	19.4142	21.1668	21.2084	21.0002	21.1626	21.1985	21.4934	21.0191	21.4072	21.1963	0.110667	0.23529	0.505242
A	C00065	K06001	serine[S]	tryptophan[P]	TSBtype2; tryptophan synthase beta chain	16.8827	16.9632	16.8946	17.073	17.2119	16.8476	17.0034	17.1447	17.2289	18.4585	18.3872	18.8193	18.6391	19.3306	19.1074	19.0904	19.0956	19.4142	13.3842	13.9325	13.4161	14.0591	13.5893	13.6745	13.3278	13.8723	13.9719	0.81231	0.64111	0.670068	1	1
A	C00037	K00281	glycine[S]	CO2[P]	GLDP2; glycine decarboxylase P-protein 2	24.6407	25.0838	24.2487	24.9057	26.0046	24.2457	24.2099	24.7762	24.3415	17.2443	18.0107	17.9874	17.7581	17.844	17.7531	17.7531	17.6603	17.6212	38.7063	39.1686	39.3675	39.5877	38.9043	39.3538	38.9848	39.4663	39.2659	0.112139	0.52767	-0.204058
A	C00037	K01880	glycine[S]	glycyl-tRNA[P]	Class II aaRS and biotin synthetases superfamily protein; K01880 glycyl-tRNA synthetase	19.0475	19.0595	18.8876	19.0395	19.6425	18.9435	19.0531	18.9413	18.8437	17.2443	18.0107	17.9874	17.7581	17.844	17.7531	17.7531	17.6603	17.6212	19.0087	18.8097	18.9527	18.5675	19.3305	19.1023	19.1536	18.9169	18.9664	0.161554	0.255479	0.600999
A	C00037	K14164	glycine[S]	glycyl-tRNA[P]	EDD1; glycyl-tRNA synthetase 2	18.5408	18.4762	18.5746	18.6305	18.8947	18.6769	18.5872	18.8138	18.6596	17.2443	18.0107	17.9874	17.7581	17.844	17.7531	17.7531	17.6603	17.6212	15.4885	16.3809	15.5102	15.9947	15.3891	15.8156	15.7253	15.7601	15.9047	0.282352	-0.0578733	-0.17429
A	C00037	K00382	glycine[S]	NH3[P]	mtLPD2; dihydrolipoyl dehydrogenase 2	24.1463	24.6444	24.4756	24.4938	24.7103	24.0331	24.1921	24.4685	24.2776	17.2443	18.0107	17.9874	17.7581	17.844	17.7531	17.7531	17.6603	17.6212	77.5435	77.8234	77.7302	78.1402	77.5121	77.6774	77.6266	78.026	77.9322	0.658976	0.0644775	0.126108
A	C00037	K00605	glycine[S]	NH3[P]	aminomethyltransferase; K00605 aminomethyltransferase	24.0857	24.8384	24.7482	24.5609	24.9763	24.1163	24.2306	24.759	24.3147	17.2443	18.0107	17.9874	17.7581	17.844	17.7531	17.7531	17.6603	17.6212	33.1478	33.7329	33.6997	34.0716	33.7095	33.8052	33.3257	33.7801	33.5494	0.712188	0.696917	0.707702	1
A	C00037	K02437	glycine[S]	NH3[P]	probable glycine cleavage system H protein 2; K02437 glycine cleavage system H protein	23.0857	23.51	23.8554	23.6435	23.5231	23.1926	23.2666	23.8146	23.7107	17.2443	18.0107	17.9874	17.7581	17.844	17.7531	17.7531	17.6603	17.6212	20.1509	20.8576	20.9208	21.8663	20.2748	20.3334	20.8004	21.7475	21.0488	0.656203	0.219628	0.647732
A	C00099	K01872	alanine[S]	alanyl-tRNA[P]	ALATS; Alanyl-tRNA synthetase	20.5815	20.7583	20.8083	20.9331	21.1007	20.5228	20.4996	20.8979	20.6273	12.6789	12.928	12.8607	13.0544	13.4845	13.6985	13.5652	13.4974	13.43	20.9485	21.2244	20.9526	21.2392	21.0306	20.9406	21.0482	21.3176	21.3302	0.13077	0.362837	0.138914
A	C00263	K00549	homoserine[S]	methionine[P]	MS2; methionine synthase 2	25.8201	25.8877	25.4334	26.2881	26.2807	25.7398	25.8587	26.1241	26.1737	8.76298	10.1253	9.63318	9.9004	10.4424	10.6125	10.5846	10.1728	10.1708	50.9161	50.7806	51.0074	50.8482	51.1228	50.7509	50.9039	50.9662	51.0022	0.431057	-0.0900638	0.0640976	1		1	1
A	C00116	K00864	glycerol[S]	G1P[P]	NHO1; glycerol kinase	20.1528	20.3085	20.1955	20.0648	20.1309	20.2039	20.0902	20.3833	19.9002	18.553	18.8688	18.7395	18.8474	19.4158	18.7384	18.786	19.2089	18.727	13.7728	13.7204	13.8427	13.4638	14.3895	13.9258	13.4438	14.4215	13.7369	0.406662	0.829237	0.604222	1	1
A	C00116	K07407	glycerol[S]	galactose[P]	AGAL2; alpha-galactosidase 2	22.3634	22.3956	22.7308	22.1722	22.2949	22.1498	22.2804	22.3909	22.3082	18.553	18.8688	18.7395	18.8474	19.4158	18.7384	18.786	19.2089	18.727	20.7342	21.4989	21.2009	21.6718	20.8759	21.2648	20.9373	20.8788	20.9843	-0.176525	-0.219228	-0.13085			1	1
A	C01733	K00826	methionine[S]	4-MT-2-OB[P]	BCAT4; branched-chain aminotransferase4	23.9372	24.2169	23.8684	24.0914	24.0116	24.2881	24.2301	24.6088	24.181	9.62008	10.2954	11.0005	9.68908	10.3237	10.9426	10.1392	9.8583	9.41837	37.0783	38.1059	37.8563	38.1494	37.7234	37.664	37.465	37.3599	37.209	-0.377444	0.90982	-0.267304		1		1
A	C00407	K01870	isoleucine[S]	isoleucyl-tRNA[P]	tRNA synthetase class I (I, L, M and V) family protein	19.6259	19.6658	19.7337	19.7857	19.856	19.6417	19.8046	19.6318	19.6559	13.8034	13.875	13.9705	13.7084	14.0398	14.0742	14.0387	14.3148	14.2325	20.6573	20.581	20.4806	20.3313	20.9132	20.7294	20.8692	20.7052	20.7401	-0.302111	0.208684	0.163711		1
A	C06427	K00454	linolenic acid[S]	9(S)-HPOT[P]	lipoxygenase 6; K00454 lipoxygenase	20.4028	20.4323	20.6202	19.9269	20.4387	19.9958	20.0625	20.2973	19.3615	13.4666	13.1249	14.1514	13.5989	13.6323	13.7891	14.3769	13.4378	13.5132	16.0123	17.4324	16.6716	17.1435	16.7081	15.3382	15.5322	17.2001	16.7583	0.216767	-0.475787	-0.0960588	1		1	1
A	C00243	K12309	lactose[S]	glu, galP]	BGAL17; beta-galactosidase 17	22.2946	22.1116	22.6119	22.2772	21.9712	23.6307	23.2736	22.7233	21.8932	10.77	11.5208	10.789	10.9489	11.3442	10.8599	10.8187	11.0442	10.7021	11.8819	11.8488	12.6352	11.6491	12.6743	11.8398	11.5304	12.5658	12.3427	-0.21197	0.489786	-0.390499	1	1	1	1
A	C00183	K01873	valine[S]	L-valyl-tRNA[P]	TWN2; Valyl-tRNA synthetase	20.0442	19.9427	20.0989	20.081	20.429	19.8476	19.9504	19.9295	19.9131	15.7402	16.3492	16.0512	15.8598	15.9432	16.0541	16.1217	16.0651	16.1827	18.6117	18.9315	18.6044	18.9886	18.5844	18.6898	18.6865	18.8904	18.8881	-0.400672	0.602011	-0.512953		1
A	C01235	K06617	galactinol[S]	raffinose[P]	DIN10; putative galactinol--sucrose galactosyltransferase 6	21.8678	22.047	22.4519	21.1777	21.9382	23.6658	23.5884	22.4651	21.6945	15.6848	15.8137	16.2448	15.9827	16.0099	15.8267	15.9268	15.6192	16.0068	15.7791	16.2249	16.0988	16.0349	16.495	15.5321	15.7588	16.6134	16.5173	-0.0416893	0.0802385	-0.279896	1	1	1	1
A	C00093	K00630	D-G1P[S]	1-acyl-sn-GP[P]	ATS1; glycerol-3-phosphate acyltransferase	18.869	19.1111	19.0136	19.4946	19.7376	18.915	18.9546	19.2553	19.1796	12.8904	12.7029	13.0172	12.7132	12.7685	13.1781	13.0627	13.0174	12.9044	16.607	16.8736	16.5532	16.8778	16.5895	16.8641	16.7623	16.8946	17.1031	-0.722264	0.261892	0.082478				1
A	C00089	K06617	sucrose[S]	raffinose[P]	DIN10; putative galactinol--sucrose galactosyltransferase 6	21.8678	22.047	22.4519	21.1777	21.9382	23.6658	23.5884	22.4651	21.6945	14.9716	17.3442	16.9575	19.5039	17.4254	11.5717	12.5449	12.6442	15.6312	15.7791	16.2249	16.0988	16.0349	16.495	15.5321	15.7588	16.6134	16.5173	-0.763352	0.473104	-0.279896			1
A	C02170	K18660	MMA[S]	(R)-MM-CoA[P]	malonate--CoA ligase; K18660 malonyl-CoA/methylmalonyl-CoA synthetase	17.3326	17.5102	17.6082	17.3073	17.6998	17.0121	17.25	17.1447	17.3108	12.0714	11.7601	12.3473	11.6204	12.8269	12.3643	12.0858	11.3049	12.3366	12.6607	11.759	12.5998	11.808	12.8106					0.829212	0.455624	0.695923	1	1
A	C01879	K01469	oxoproline[S]	glutamate[P]	OXP1; 5-oxoprolinase	18.8497	18.7936	18.8372	18.5732	19.1086	18.3656	18.3301	18.7646	18.6089	20.8377	18.6761	18.7289	19.3818	20.0692	20.3307	20.606	19.7917	20.3304	16.4902	16.4014	16.6071	16.4199	16.0929	16.1802	16.3168	16.7107	16.6424	-0.186987	-0.340217	-0.216937	1	1	1	1
A	C00025	K14272	glutamate[P]	2-oxoglutarate[S]	GGT1; glutamate:glyoxylate aminotransferase	24.7596	25.519	24.9894	25.5276	25.8625	24.8838	24.6449	25.3914	24.9	13.7752	13.5323	13.3245	13.2642	13.4644	13.3911	13.5774	13.4347	13.3859	47.2948	48.322	48.0599	48.7093	47.5592	47.8958	47.7643	48.1562	47.9609	-0.475814	-0.831109	0.316767
A	C00085	K03841	fructose-6p[P]	b-D-fru 1,6-bisP[S]	fructose-1; K03841 fructose-1,6-bisphosphatase I	23.958	24.4061	24.53	24.539	24.4486	24.1599	24.0965	24.7694	24.3946	8.72381	9.82777	10.6729	10.2649	11.1288	11.5561	10.6332	10.3976	10.8654	38.3269	38.6554	38.9351	39.0888	38.8516	38.47	38.5728	38.797	38.7608	0.548801	0.472793	0.808947			1
A	C00160	K19269	glycolate[P]	PG[S]	PGLP1; 2-phosphoglycolate phosphatase 1	17.242	17.4333	17.2395	16.8933	17.2631	16.9705	16.9617	17.4346	17.3167	14.887	15.8074	15.4819	15.1319	15.7484	16.1526	16.7533	16.1525	16.7197	18.8117	19.6155	19.3081	19.6295	18.9378	18.6952	18.9236	19.6724	19.4023	0.13452	0.253609	0.10229	1
A	C00077	K01476	ornithine[P]	arginine[S]	arginine amidohydrolase 2; K01476 arginase	18.5186	18.7007	18.453	18.676	18.3112	18.2058	18.2223	18.7485	18.5533	10.8006	11.5204	11.8242	11.6629	12.3853	12.058	11.4402	11.5597	11.0601	16.225	16.4284	16.2502	16.5728	16.2407	16.4646	16.5345	16.7428	16.9633	-0.272602	-0.343348	0.449909		1
A	C00037	K00306	glycine[P]	sarcosine[S]	putative sarcosine oxidase; K00306 sarcosine oxidase / L-pipecolate oxidase	17.7803	18.229	17.7912	17.4967	18.507	17.7486	17.741	18.1469	17.0119	17.2443	18.0107	17.9874	17.7581	17.844	17.7531	17.7531	17.6603	17.6212						13.4608	13.778	13.2039	13.339	0.205408	0.0152083	-0.296208
A	C00099	K00128	b-alanine[P]	3-AP[S]	ALDH2B7; aldehyde dehydrogenase 2B7	25.4951	25.44	25.5411	25.652	25.4619	25.3048	25.2907	25.7615	25.6339	12.6789	12.928	12.8607	13.0544	13.4845	13.6985	13.5652	13.4974	13.43	79.9605	80.0789	79.9804	80.0409	80.005	80.1479	80.099	80.5499	80.4096	-0.0625341	0.494084	0.621328		1	1	1
A	C00099	K14272	b-alanine[P]	pyruvate[S]	GGT1; glutamate:glyoxylate aminotransferase	24.7596	25.519	24.9894	25.5276	25.8625	24.8838	24.6449	25.3914	24.9	12.6789	12.928	12.8607	13.0544	13.4845	13.6985	13.5652	13.4974	13.43	47.2948	48.322	48.0599	48.7093	47.5592	47.8958	47.7643	48.1562	47.9609	0.245551	0.392401	0.316767	1
A	C00116	K07407	glycerol[P]	GG[S]	melibiase family protein; K07407 alpha-galactosidase	22.3634	22.3956	22.7308	22.1722	22.2949	22.1498	22.2804	22.3909	22.3082	18.553	18.8688	18.7395	18.8474	19.4158	18.7384	18.786	19.2089	18.727	20.7342	21.4989	21.2009	21.6718	20.8759	21.2648	20.9373	20.8788	20.9843	-0.176525	-0.219228	-0.13085
A	C00064	K01915	glutamine[P]	glutamate[S]	GLN1; 5	25.0632	25.6461	25.6071	25.6114	25.8255	25.2735	25.407	25.5662	25.3109	17.7273	18.7812	18.8669	17.2451	16.8646	17.3565	17.6262	18.7152	17.7881	39.7376	39.9099	40.1888	40.0216	40.1813	40.2351	39.9149	39.7151	39.7445	-0.12713	-0.278662	0.735828			1	1
A	C00047	K01586	lysine[P]	m-2,6-DAP[S]	diaminopimelate decarboxylase 1; K01586 diaminopimelate decarboxylase	18.6199	18.6211	18.5911	18.7921	18.8892	18.5949	18.8282	18.4462	18.5884	11.7687	12.227	12.7113	11.4309	12.6678	12.7081	11.4796	12.6463	12.3518	17.6329	18.0322	17.564	18.1	17.3268	17.702	17.8082	18.0625	18.0622	-0.423498	-0.13546	-0.433801
A	C00124	K12309	galactose[P]	lactose[S]	BGAL17; beta-galactosidase 17	22.2946	22.1116	22.6119	22.2772	21.9712	23.6307	23.2736	22.7233	21.8932	11.3197	11.9821	10.4746	10.7747	12.7025	11.8536	11.7921	12.237	11.7153	11.8819	11.8488	12.6352	11.6491	12.6743	11.8398	11.5304	12.5658	12.3427	-0.114911	0.0742804	-0.390499	1	1	1
A	C00334	K00128	4-ABA[P]	4-aminobutanol[S]	aldehyde dehydrogenase	25.4951	25.44	25.5411	25.652	25.4619	25.3048	25.2907	25.7615	25.6339	13.3161	13.7844	13.4085	12.8099	13.3036	13.7542	13.8891	13.9821	13.9561	79.9605	80.0789	79.9804	80.0409	80.005	80.1479	80.099	80.5499	80.4096	-0.00613973	0.841747	0.621328		1	1	1
A	C00188	K01733	threonine[P]	O-P-L-HS[S]	threonine synthase 2; K01733 threonine synthase	19.8711	19.6528	19.8818	19.7726	20.1815	19.364	19.3504	19.7733	19.9752	17.4037	16.9609	16.7578	17.631	17.4099	17.4915	17.9601	17.5452	17.6357	21.8085	21.8813	21.7369	22.0165	21.9864	22.1853	22.0733	22.0585	21.9942	-0.509018	0.715053	-0.339786		1		1
A	C05437	K07748	zymosterol[P]	4-a-MZ-4-carb[S]	3BETAHSD/D2; 3beta-hydroxysteroid-dehydrogenase/decarboxylase isoform 2	18.9881	19.0128	19.1403	19.0189	19.0376	19.1529	19.1668	19.0996	19.0806	12.3715	12.437	12.6403	12.9036	12.8451	12.5314	12.442	12.472	12.4998	11.6592	10.704	11.7099	10.5158	11.9608					-0.270829	0.464275	-0.554543		1
A	C00093	K00864	sn-glycerol 3P[P]	glycerol kinase[S]		20.1528	20.3085	20.1955	20.0648	20.1309	20.2039	20.0902	20.3833	19.9002	12.8904	12.7029	13.0172	12.7132	12.7685	13.1781	13.0627	13.0174	12.9044	13.7728	13.7204	13.8427	13.4638	14.3895	13.9258	13.4438	14.4215	13.7369	0.359278	-0.330589	0.604222			1
A	C00492	K06617	raffinose[P]	galactinol[S]	SIP1; raffinose synthase 1	21.8678	22.047	22.4519	21.1777	21.9382	23.6658	23.5884	22.4651	21.6945	16.8939	16.9738	17.0201	17.0778	17.4778	17.1219	16.7123	15.9705	16.6003	15.8	16.2	16.1	16.0349	16.495	15.5	15.7588	16.6134	16.5173	-0.310974	-0.345284	-0.279896	1
A	C00492	K07407	raffinose[P]	stachyose[S]	melibiase family protein; K07407 alpha-galactosidase	22.3634	22.3956	22.7308	22.1722	22.2949	22.1498	22.2804	22.3909	22.3082	16.8939	16.9738	17.0201	17.0778	17.4778	17.1219	16.7123	15.9705	16.6003	20.7342	21.4989	21.2009	21.6718	20.8759	21.2648	20.9373	20.8788	20.9843	-0.0465117	0.247901	-0.13085	1	1	1	1
A	C02170	K00128	NH3-malonate[P]	(S)-MMSA[S]	ALDH2B7; aldehyde dehydrogenase 2B7	25.4951	25.44	25.5411	25.7	25.5	25.3	25.3	25.8	25.6339	12.0714	11.7601	12.3473	11.6204	12.8269	12.3643	12.0858	11.3049	12.3366	79.9605	80.0789	79.9804	80.0409	80.005	80.1479	80.099	80.5499	80.4096	-0.56208	-0.64018	0.621328			1	1
A	C00122	K01756	fumaric acid[P]	AS[S]	L-aspartase-like family protein; K01756 adenylosuccinate lyase	20.5027	20.1331	20.0976	19.5986	19.4678	20.3576	20.2355	20.7249	20.1597	22.438	21.972	22.4767	22.9659	22.7089	22.279	22.3482	22.592	21.9964	19.3003	19.7105	19.3208	19.7	19.5483	18.894	18.9727	19.2208	19.0723	-0.467927	0.719178	-0.675879		1
A	C00049	K00609	aspartate[P]	n-carb-L-asp[S]	PYRB; aspartate carbamoyltransferase	18.5037	18.3239	18.316	18.2214	18.5095	18.2096	18.3177	18.1115	18.3883	15.389	14.7383	15.1187	15.2233	15.2425	15.0291	15.608	15.0953	15.3571	17.8574	17.777	17.6	17.7717	17.6482	17.562	17.6727	17.8472	17.9358	0.395137	0.308328	-0.0965143
A	C00794	K07407	sorbitol[R]	melibiitol[R]	melibiase family protein; K07407 alpha-galactosidase	22.3634	22.3956	22.7308	22.1722	22.2949	22.1498	22.2804	22.3909	22.3082	4.9394	11.571	12.8789	11.8969	12.2551	12.5161	12.2523	12.0804	11.6415	20.7342	21.4989	21.2009	21.6718	20.8759	21.2648	20.9373	20.8788	20.9843	0.110756	0.645625	-0.13085	1	1	1	1
A	C00258	K00128	glycerate[R]	glyceraldehyde[R]	ALDH2B7; aldehyde dehydrogenase 2B7	25.4951	25.44	25.5411	25.652	25.4619	25.3048	25.2907	25.7615	25.6339	14.07	15.4158	15.1688	15.47	15.5504	15.3292	15.4126	15.8058	15.9466	79.9605	80.0789	79.9804	80.0409	80.005	80.1479	80.099	80.5499	80.4096	0.346855	0.686824	0.621328	1	1	1	1
A	C00041	K14272	alanine[R]	pyruvate[R]	GGT1; glutamate:glyoxylate aminotransferase	24.7596	25.519	24.9894	25.5276	25.8625	24.8838	24.6449	25.3914	24.9	17.2394	18.0296	18.1796	18.1902	18.9688	19.0222	18.2682	18.4451	18.1648	47.2948	48.322	48.0599	48.7093	47.5592	47.8958	47.7643	48.1562	47.9609	0.692821	0.409185	0.316767			1	1
A	C00085	K01810	fructose 6P[R]	glucose 6P[R]	PGI1; phosphoglucose isomerase 1	22.2904	22.5307	22.2114	22.4861	22.6172	22.098	22.3177	22.5426	22.4581	8.72381	9.82777	10.6729	10.2649	11.1288	11.5561	10.6332	10.3976	10.8654	31.8779	32.0461	31.9058	32.0676	32.0475	31.9466	31.9122	31.9171	32.0846	0.415046	0.526858	0.647732
A	C00085	K00615	fructose 6P[R]	xylulose 5P[R]	transketolase; K00615 transketolase	23.7352	24.0242	24.198	24.4398	24.6215	23.4437	23.587	24.1218	24.0761	8.72381	9.82777	10.6729	10.2649	11.1288	11.5561	10.6332	10.3976	10.8654	38.8193	39.2433	39.2902	39.511	39.1384	39.6131	39.1793	39.3771	39.1627	0.491723	0.795437	0.494963		1		1
A	C00065	K00600	serine[R]	glycine[R]	SHM6; serine hydroxymethyltransferase 6	25.713	26.3586	26.3066	26.6564	26.51	26.1647	26.1402	26.5206	26.4617	18.4585	18.3872	18.8193	18.6391	19.3306	19.1074	19.0904	19.0956	19.4142	77.4768	78.0467	78.1236	78.2812	77.8927	78.0533	77.7462	77.7043	77.6264	0.495939	0.194784	0.617046			1	1
A	C00065	K00830	serine[R]	glycine[R]	AGT; alanine--glyoxylate aminotransferase	24.3409	24.732	24.6604	24.7854	24.7744	24.3466	24.1074	25.13	24.4495	18.4585	18.3872	18.8193	18.6391	19.3306	19.1074	19.0904	19.0956	19.4142	27.8966	28.7142	28.7496	29.1133	28.7415	28.7156	28.2786	28.9638	28.6294	0.0907928	0.633708	0.782695
A	C00037	K00830	glycine[R]	glyoxylate[R]	AGT; alanine--glyoxylate aminotransferase	24.3409	24.732	24.6604	24.7854	24.8	24.3466	24.1074	25.13	24.4495	17.2443	18.0107	17.9874	17.7581	17.844	17.7531	17.7531	17.7	17.6212	27.8966	28.7142	28.7496	29.1133	28.7415	28.7	28.2786	28.9638	28.6294	0.289368	0.706079	0.782695
A	C00037	K14272	glycine[R]	glyoxylate[R]	GGT1; glutamate:glyoxylate aminotransferase	24.7596	25.519	24.9894	25.5276	25.8625	24.8838	24.6449	25.3914	24.9	17.2443	18.0107	17.9874	17.7581	17.844	17.7531	17.7531	17.6603	17.6212	47.2948	48.322	48.0599	48.7093	47.5592	47.8958	47.7643	48.1562	47.9609	0.383189	0.588983	0.316767
A	C00037	K00640	glycine[R]	o-A-L-serine[R]	SERAT2; 1	21.9891	21.8116	21.5094	22.1	21.7	21.7	21.6	22	22.173	17.2443	18.0107	17.9874	17.7581	17.844	17.7531	17.7531	17.6603	17.6212						13.7065	13.8533	14.676	14.6369	-0.589658	0.0023528	0.217122
A	C00037	K00600	glycine[R]	serine[R]	SHM6; serine hydroxymethyltransferase 6	25.713	26.3586	26.3	26.6564	26.51	26.1647	26.1402	26.5206	26.4617	17.2443	18.0107	17.9874	17.7581	17.844	17.7531	17.7531	17.6603	17.6212	77.4768	78.0467	78.1236	78.2812	77.8927	78.0533	77.7462	77.7043	77.6264	0.654403	0.869429	0.617046		1	1	1
A	C00263	K12524	homoserine[R]	asp 4-SA[R]	AK-HSDH_II; bifunctional aspartokinase/homoserine dehydrogenase 2	21.8929	22.0771	21.5018	21.9379	22.0694	21.6407	21.9289	22.2237	22.5486	8.76298	10.1253	9.63318	9.9004	10.4424	10.6125	10.5846	10.1728	10.1708	26.2831	27.051	26.4788	26.7879	26.6547	26.1183	26.0953	26.2113	26.141	0.377775	-0.186283	-0.375212
A	C00158	K01648	citrate[R]	oxaloacetate[R]	ACLA-3; ATP-citrate lyase A-3	22.3273	22.5051	22.5366	22.4598	22.6212	22.384	22.4737	22.4889	22.2741	15.1044	14.5956	15.3648	14.8886	15.0909	16.5071	16.5625	16.1383	16.474	26.8141	26.6668	27.0446	26.9057	26.9006	26.7924	26.8116	26.4884	26.5825	-0.327108	-0.551028	0.465536	1
A	C00149	K00026	malate[R]	oxaloacetate[R]	mMDH1; malate dehydrogenase 1	25.0722	25.5371	23.844	25.5011	25.5548	25.0693	25.1065	25.5829	25.3053	21.2136	19.9903	21.2191	21.1775	21.6503	21.9612	22.0584	21.7268	22.2494	67.1487	67.4571	67.6435	67.6634	67.3271	66.9477	67.3556	67.0982	67.3314	0.340627	-0.27223	-0.473903	1		1	1
A	C00149	K00051	malate[R]	oxaloacetate[R]	lactate/malate dehydrogenase family protein; K00051 malate dehydrogenase (NADP+)	21.8501	22.4662	22.1691	22.2086	22.4907	21.6048	21.7595	22.3211	22.0331	21.2136	19.9903	21.2191	21.1775	21.6503	21.9612	22.0584	21.7268	22.2494	21.0171	21.4814	21.3359	21.7139	21.4233	21.4259	21.4002	21.3026	21.1836	-0.193412	0.329707	0.404704		1
A	C00124	K07407	galactose[R]	galacinol[R]	melibiase family protein; K07407 alpha-galactosidase	22.3634	22.3956	22.7308	22.1722	22.2949	22.1498	22.2804	22.3909	22.3082	11.3197	11.9821	10.4746	10.7747	12.7025	11.8536	11.7921	12.237	11.7153	20.7342	21.4989	21.2009	21.6718	20.8759	21.2648	20.9373	20.8788	20.9843	-0.404557	-0.372823	-0.13085				1
A	C00334	K16871	4-ABA[R]	succinate SA[R]	4-aminobutyrate-pyruvate transaminase	21.0203	20.6019	21.3336	20.9881	20.4461	21.4177	21.5468	21.4663	21.1859	13.3161	13.7844	13.4085	12.8099	13.3036	13.7542	13.8891	13.9821	13.9561	19.2604	19.6506	19.3837	19.8725	18.825	19.3671	19.2099	19.848	19.8337	0.596587	0.732034	0.477726	1
A	C00407	K00826	isoleucine[R]	(S)-3-M-2-OPA[R]	BCAT-1; branched-chain-amino-acid aminotransferase 1	23.9372	24.2169	23.8684	24.0914	24.0116	24.2881	24.2301	24.6088	24.181	13.8034	13.875	13.9705	13.7084	14.0398	14.0742	14.0387	14.3	14.2325	37.0783	38.1059	37.8563	38.1494	37.7234	37.664	37.465	37.3599	37.209	0.685924	-0.0346008	-0.267304	1		1	1
A	C00183	K00826	valine[R]	3-met-2-OBA[R]	LINC4; LITTLE NUCLEI4	23.9372	24.2169	23.8684	24.0914	24.0116	24.2881	24.2301	24.6088	24.181	15.7402	16.3492	16.0512	15.8598	15.9432	16.0541	16.1217	16.0651	16.1827	37.0783	38.1059	37.8563	38.1494	37.7234	37.664	37.465	37.3599	37.209	0.442548	0.246401	-0.267304	1		1	1
A	C00137	K07407	myo-inositol[R]	galactinol[R]	melibiase family protein; K07407 alpha-galactosidase	22.3634	22.3956	22.7308	22.1722	22.2949	22.1498	22.2804	22.3909	22.3082	20.8541	20.5621	20.6737	20.4922	21.3071	20.8274	21.131	21.2049	21.105	20.7342	21.4989	21.2009	21.6718	20.8759	21.2648	20.9373	20.8788	20.9843	-0.172617	-0.548726	-0.13085			1	1
A	C00492	K07407	raffinose[R]	sucrose[P]	AGAL1; alpha-galactosidase 1	22.3634	22.3956	22.7308	22.1722	22.2949	22.1498	22.2804	22.3909	22.3082	16.8939	16.9738	17.0201	17.0778	17.4778	17.1219	16.7123	15.9705	16.6003	20.7342	21.4989	21.2009	21.6718	20.8759	21.2648	20.9373	20.8788	20.9843	-0.0465117	0.247901	-0.13085
A	C00122	K00235	fumarate[R]	succinate[R]	SDH2-2; succinate dehydrogenase [ubiquinone] iron-sulfur subunit 2	19.5494	19.5444	19.6431	19.3767	19.3627	19.3614	19.4878	19.5417	19.4256	22.438	21.972	22.4767	22.9659	22.7089	22.279	22.3482	22.592	21.9964	17.5	17.7901	17.559	17.9739	16.9523	17.2778	17.0963	17.7684	18.0758	-0.263962	-0.547366	0.0272226
A	C00049	K14454	aspartate[R]	oxaloacetate[R]	ASP4; aspartate aminotransferase 4	24.2598	24.2911	24.1855	24.1604	24.1	24.2225	23.818	24.4405	24.3516	15.389	14.7383	15.1187	15.2233	15.2425	15.0291	15.608	15.1	15.3571	63.2082	63.0589	63.08	62.9604	62.9729	62.1872	62.1175	63.2983	63.3921	-0.684693	-0.175484	0.961414				1
A	C00042	K00235	succinate[R]	fumarate[R]	SDH2-1; succinate dehydrogenase [ubiquinone] iron-sulfur subunit 1	19.5494	19.5444	19.6431	19.3767	19.3627	19.3614	19.4878	19.5417	19.4256	14.7948	13.4167	14.3337	13.5727	14.0871	13.9322	14.437	14.7469	14.2581	17.5257	17.7901	17.559	17.9739	16.9523	17.2778	17.0963	17.7684	18.0758	0.668512	0.362171	0.0272226
A	C00042	K01900	succinate[R]	succinyl-CoA[R]	Succinyl-CoA ligase [GDP-forming] subunit beta; K01900 succinyl-CoA synthetase beta subunit	21.4939	21.4323	21.4	21.3177	21.2215	21.2521	21.462	21.4159	21.3656	14.7948	13.4167	14.3337	13.5727	14.0871	13.9322	14.437	14.7469	14.2581	22.8728	22.8214	22.7053	22.6623	22.3542	22.5049	22.4785	23.0875	23.0203	0.706138	0.644034	0.439229	1	1	1	1
B	C00077	K00611	ornithine[S]	L-citrulline[P]	OTC; ornithine carbamoyltransferase	18.2239	18.1375	18.2559	18.0222	18.575	18.0557	18.0423	18.0362	17.8023	10.8006	11.5204	11.8242	11.6629	12.3853	12.058	11.4402	11.5597	11.0601	16.1989	16.4	16.1989	16.4481	16.0508	16.2641	16.3609	16.2964	16.3162	0.653036	-0.518004	-0.830562
B	C00263	K00872	homoserine[S]	O-p-L-homoserine[P]	HSK; homoserine kinase	18.3241	18.418	17.9515	18.2658	18.6788	17.4179	17.5	18.3236		8.76298	10.1253	9.63318	9.9004	10.4424	10.6125	10.5846	10.1728	10.1708	15.2311	16.3964	15.5663	16.6652	15.5025	15.6605	15.8519	14.7725	14.8682	-0.166411	0.270191	0.417232		1
B	C00093	K13508	D-G1P[S]	1-A-sn-gly 3-P[P]	GPAT3; putative sn-glycerol-3-phosphate 2-O-acyltransferase	20.01	19.9813	19.6438	20.3077	20.7247	19.3648	19.4569	19.7621	19.3587	12.8904	12.7029	13.0172	12.7132	12.7685	13.1781	13.0627	13.0174	12.9044	14.7508	13.9647	15	14.7	15	14.6093	14.3778	14.8443	15.1496	-0.787067	-0.556521	0.038747
B	C00089	K01187	sucrose[S]	glu, fru[P]	glycosyl hydrolases family 31 protein; K01187 alpha-glucosidase	19.4656	19.1924	19.346	19.423	8.37898	18.908	18.7234	9.22882		14.9716	17.3442	16.9575	19.5039	17.4254	11.5717	12.5449	12.6442	15.6312	13.8516	14.5059	13.5676	14.4125	13.7471	14.6737	13.9599	14.8416	15.1312	0.120283	-0.4832	-0.682517
B	C00089	K01193	sucrose[S]	glu, fru[P]	cwINV6; beta-fructofuranosidase, insoluble isoenzyme CWINV6	19.7222	19.2579	17.6223	20.5162	19.2783	21.5844	18.3625	19.4921	21.2719	14.9716	17.3442	16.9575	19.5039	17.4254	11.5717	12.5449	12.6442	15.6312	23.4784	23.833	23.8922	23.798	24.0839	23.782	23.4241	24.5736	24.0981	0.236563	0.103565	0.227493				1
B	C00159	K00844	mannose[S]	mannose 6P[P]	HXK1; hexokinase 1	22.4638	22.7661	22.4649	22.3792	22.6578	22.2107	22.4441	22.532	22.3443	17.8869	17.8396	17.3922	17.6151	18.5961	18.0749	17.341	17.8319	17.7416	26.3218	25.7359	26.1437	26.0271	26.7891	26.0278	26.2565	25.9141	26.0635	0.728933	0.576525	0.695697	1	1	1	1
B	C00095	K00844	fructose[S]	fructose 6P[P]	HXK3; hexokinase 3	22.4638	22.7661	22.4649	22.3792	22.6578	22.2107	22.4441	22.532	22.3443	20.6791	20.4456	20.2706	20.2144	21.1608	20.6416	20.6499	20.5034	20.8258	26.3218	25.7359	26.1437	26.0271	26.7891	26.0278	26.2565	25.9141	26.0635	0.523984	0.721216	0.695697	1	1
B	C00095	K00847	fructose[S]	fructose 6P[P]	probable fructokinase-2; K00847 fructokinase	23.0287	23.2505	22.9417	23.2046	23.1277	23.151	23.3557	23.2385	23.2184	20.6791	20.4456	20.2706	20.2144	21.1608	20.6416	20.6499	20.5034	20.8258	38.9169	38.5685	38.6907	38.4421	38.3517	38.627	38.7015	38.6852	38.8475	0.152943	-0.461927	-0.113108			1	1
B	C00086	K01427	urea[S]	CO2, NH3[P]	URE; urease	17.7368	17.8764	18.0753	17.9675	17.8322	17.9593	17.7513	17.9258	17.8159	14.5474	14.3951	13.7666	13.8078	14.4637	14.5752	14.6333	15.3286	14.5	9.15428	8.60085	8.94333	7.90289	9.40247	9.3423	9.00899	7.89898	7.33475	-0.493339	-0.383374	-0.204386
B	C00249	K01897	palmitic acid[S]	palmitoyl-CoA[P]	long-chain acyl-CoA synthetase; K01897 long-chain acyl-CoA synthetase	24.1092	24.3514	24.5198	24.6331	24.6512	24.1828	24.398	24.3298	24.269	15.7434	15.6872	16.1064	15.9388	15.824	15.6587	15.96	15.5	15.5859	45.3606	45.1513	45.2863	45.1254	45.2969	45.1878	45.1618	44.9012	45.0474	0.554361	0.616865	0.07867	1	1	1	1
B	C00049	K01580	ascorbate[S]	alanine[P]	GAD; glutamate decarboxylase 1	24.8827	24.7165	24.7746	24.8891	24.7724	24.495	24.3903	24.7413	24.8545	15.389	14.7383	15.1187	15.2233	15.2425	15.0291	15.608	15.0953	15.3571	33.0611	33.3762	32.9899	33.3034	33.1203	32.5477	32.7021	33.3738	33.4256	-0.583437	-0.032722	0.740309			1
B	C00049	K01940	ascorbate[S]	L-arg-succinate[P]	argininosuccinate synthase; K01940 argininosuccinate synthase	20.02	20.0881	19.346	19.6634	20.0255	19.4786		20.1372	19.9593	15.389	14.7383	15.1187	15.2233	15.2425	15.0291	15.608	15.0953	15.3571	20.7042	20.0016	20.5644	20.2219	20.9508	20.2369	20.317	20.5499	20.4595	-0.779676	-0.022269	0.414155
B	C05422	K08232	DHAA[S]	ascorbate[P]	MDHAR; monodehydroascorbate reductase (NADH)	22.1408	22.2349	21.9923	22.208	22.1758	21.8777	21.9853	22.2308	22.0852	18.2592	18.1669	16.5656	17.4848	17.693	17.6505	18.1135	18.1476	18.2433	26.8224	27.1181	26.8715	27.1721	26.571	26.5054	26.7299	27.1647	27.0431	0.311943	0.23432	0.408355
B	C00041	K01431	alanine[P]	3U-propionate[S]	BETA-UP; beta-ureidopropionase	20.593	20.4411	20.7277	20.1709	20.428	20.4452	20.2188	20.6451	20.2579	17.2394	18.0296	18.1796	18.1902	18.9688	19.0222	18.2682	18.4451	18.1648	14.9045	14.9302	15.0726	14.6435	14.1426	15.2082	14.9511	15.1748	15.0383	-0.169981	-0.226729	0.307709
B	C00041	K01501	alanine[P]	a-A-PN[S]	NIT2; nitrilase 2	24.3553	24.1277	22.903	24.1185	24.0625	23.0033	22.6979	24.3516	24.2046	17.2394	18.0296	18.1796	18.1902	18.9688	19.0222	18.2682	18.4451	18.1648	31.2994	31.3883	31.5263	31.5378	31.0014	31.3263	31.516	31.7345	31.5456	-0.12547	-0.244893	-0.120158
B	C00025	K01501	glutamate[P]	GAGCB[S]	NIT2; nitrilase 2	24.3553	24.1277	22.903	24.1185	24.0625	23.0033	22.6979	24.3516	24.2046	13.7752	13.5323	13.3245	13.2642	13.4644	13.3911	13.5774	13.4347	13.3859	31.2994	31.3883	31.5263	31.5378	31.0014	31.3263	31.516	31.7345	31.5456	0.0856286	-0.249922	-0.120158
B	C00025	K18592	glutamate[P]	glutathione[S]	GGT3; gamma-glutamyl transpeptidase 3	21.216	20.9139	21.4625	21.1747	21.0056	20.7628	20.5769	21.337	20.937	13.7752	13.5323	13.3245	13.2642	13.4644	13.3911	13.5774	13.4347	13.3859	17.7425	17.4	17.9889	17.7067	17.8202	17.5687	17.6873	17.507	17.2981	-0.27535	0.109096	0.321213
B	C00031	K01187	glucose[P]	sucrose[S]	putative alpha-xylosidase 2; K01187 alpha-glucosidase	19.4656	19.1924	19.346	19.423	8.37898	18.908	18.7234	9.22882		9.57547	9.60107	9.69678	9.055	10.0169	10.0252	9.88567	9.87817	9.91473	13.9	14.5	13.6	14.4125	13.7471	14.7	13.9599	14.8416	15.1312	-0.586038	0.439427	-0.682517		1
B	C00031	K01193	glucose[P]	sucrose[S]	ATBETAFRUCT4; acid beta-fructofuranosidase 4	19.7222	19.2579	17.6223	20.5162	19.2783	21.5844	18.3625	19.4921	21.2719	9.57547	9.60107	9.69678	9.055	10.0169	10.0252	9.88567	9.87817	9.91473	23.4784	23.833	23.9	23.798	24.0839	23.782	23.4241	24.5736	24.0981	-0.238218	0.360356	0.227493
B	C00072	K00225	ascorbate[S]	DHAA[P]	GLDH; L-galactono-1,4-lactone dehydrogenase	17.4394	17.3963	17.195	17.3942	17.6469	17.4114	17.578	17.3216	17.2613	13.146	11.3217	11.2809	11.6275	12.0651	11.9306	12.444	13.0183	12.9						12.9589	12.3466	13.6648	13.6649	0.0966878	0.34583	-0.139957
B	C00159	K19355	mannose[P]	1,4-b-D-mannan[S]	MAN1; mannan endo-1,4-beta-mannosidase 1	18.168	19.0108	18.5519	20.0224	18.0655	17.792	18.9205	18.7982	20.0487	17.8869	17.8396	17.3922	17.6151	18.5961	18.0749	17.341	17.8319	17.7416	12.6417	12.6256	12.6726	12.7956	12.3569	12.6524	12.274	12.6179	12.8913	-0.425722	-0.128782	0.640765
B	C00134	K12251	putrescine[P]	CMP[S]	NLP1; N-carbamoylputrescine amidase	17.915	18.0047	18.0338	17.9478	18.0019	17.8427	17.9991	18.0094	17.9355	10.1959	9.5444	10.5278	9.2491	10.1755	11.4499	10.8158	10.093	10.5472	12.9315	13.2727	12.5235	13.1483	12.6863	12.7542	13.3429	12.7915	13.2142	0.311207	0.13403	-0.536371	1	1
B	C00122	K01557	fumaric acid[P]	3-fumarylpyruvate[S]	fumarylacetoacetate hydrolase-like protein; K01557 acylpyruvate hydrolase	17.7904	17.6821	17.9096	17.5315	17.477	17.7434	17.8546	17.9153	17.6979	22.438	21.972	22.4767	22.9659	22.7089	22.279	22.3482	22.592	21.9964	12.2561	11.5922	12.0773	11.5785	12.2584	11.9209	11.8286	12.1004	12.0012	-0.431157	0.583096	0.169601
B	C01595	K01068	linoleic acid[P]	linoleoyl-CoA[S]	acyl-CoA thioesterase family protein; K01068 acyl-coenzyme A thioesterase 1/2/4	18.9694	18.9744	19.6589	19.4337	19.5551	19.2181	19.3122	19.7141	19.5109	10.0877	9.57927	10.4434	9.59643	10.1463	10.0951	10.7674	10.1029	9.43999						13.321	13.2262	12.838	13.0283	-0.0589257	-0.156888	0.222701		1
B	C00103	K00688	glucose 1P[P]	starch[S]	glycogen phosphorylase	20.3864	19.1694	21.6936	22.4977	19.2011	20.4175	20.2871	21.5588	22.8034	17.5626	17.5161	16.9291	16.8513	17.2914	16.5957	17.3588	16.6926	16.811	23.955	23.834	23.8205	23.9801	23.7825	23.5553	23.7629	23.9961	24.0487	-0.782755	0.127704	0.728112
B	C05422	K00225	DHAA[P]	ascorbate[S]	GLDH; L-galactono-1,4-lactone dehydrogenase	17.4394	17.3963	17.195	17.3942	17.6469	17.4114	17.578	17.3216	17.2613	18.2592	18.1669	16.5656	17.4848	17.693	17.6505	18.1135	18.1476	18.2433						12.9589	12.3466	13.6648	13.6649	0.35434	0.478043	-0.139957		1
B	C00042	K17761	succinate[P]	succinate SA[S]	ALDH5F1; succinate-semialdehyde dehydrogenase	18.2776	17.0236	20.1588	19.5242	17.7884	18.0357	17.8112	18.6561	20.2222	14.7948	13.4167	14.3337	13.5727	14.0871	13.9322	14.437	14.7469	14.2581	18.7871	18.5576	18.6315	18.599	19.2654	18.4621	18.4133	18.546	18.7344	-0.305541	-0.17684	-0.255072
B	C00072	K08232	ascorbate[P]	MDHA[S]	MDAR6; Monodehydroascorbate reductase	22.1408	22.2349	21.9923	22.208	22.1758	21.8777	21.9853	22.2308	22.0852	13.146	11.3217	11.2809	11.6275	12.0651	11.9306	12.444	13.0183	12.9213	26.8	27.1181	26.8715	27.1721	26.571	26.5054	26.7299	27.1647	27.0431	0.266667	0.513229	0.408355	1	1
B	C00099	K01431	alanine[R]	3-UP[R]	BETA-UP; beta-ureidopropionase	20.593	20.4411	20.7277	20.1709	20.428	20.4452	20.2188	20.6451	20.2579	12.6789	12.928	12.8607	13.0544	13.4845	13.6985	13.5652	13.4974	13.43	14.9045	14.9302	15.0726	14.6435	14.1426	15.2082	14.9511	15.1748	15.0383	-0.421987	-0.0153614	0.307709
B	C01013	K05605	3-HP[R]	3-HP-CoA[R]	CHY1; beta-hydroxyisobutyryl-CoA hydrolase 1	20.6155	20.5069	20.7724	18.8243	20.4697	20.6019	19.3393	18.7723	18.9817	13.0675	12.8647	13.6378	12.8866	13.1736	13.4729	13.6534	13.3046	13.448	22.9064	22.739	23.0954	22.886	23.0337	23.4613	23.1454	23.1835	23.3446	0.113734	0.490129	-0.365803	1	1	1	1
B	C00134	K00797	putrescine[R]	spermidine[R]	SPDS1; spermidine synthase 1	19.4872	18.3369	19.7315	19.828	18.5134	20.1292	19.8856	19.7573	20.1909	10.1959	9.5444	10.5278	9.2491	10.1755	11.4499	10.8158	10.093	10.5472	28.1186	27.8429	28.0766	27.8862	27.8925	27.8007	27.9621	28.0812	28.2028	0.131411	-0.574899	0.527405			1	1
B	C00122	K01679	fumarate[R]	malate[R]	FUM1; fumarate hydratase 1	20.5159	20.5222	20.5847	20.5128	20.4724	20.7386	20.9779	20.4383	20.4201	22.438	21.972	22.4767	22.9659	22.7089	22.279	22.3482	22.592	21.9964	22.3596	22.6075	22.1746	22.7674	21.7365	22.1043	22.0185	22.5575	22.5911	-0.121238	-0.491518	-0.403462				1
B	C00095	K01805	fructose[R]	glucose[R]	xylose isomerase; K01805 xylose isomerase	21.8745	21.364	22.551	21.8916	20.8473	22.9086	22.4072	22.7277	21.8404	20.6791	20.4456	20.2706	20.2144	21.1608	20.6416	20.6499	20.5034	20.8258	24.4508	24.7357	24.2699	24.6372	24.2291	24.3111	24.189	24.9379	24.8667	-0.717183	-0.0863956	0.265211
B	C00186	K00016	lactate[R]	pyruvate[R]	lactate/malate dehydrogenase family protein; K00016 L-lactate dehydrogenase	19.8573	19.7007	20.1246	20.5986	19.4585	20.1983	20.8093	19.654	20.3422	17.212	16.7245	16.381	16.6612	17.1059	16.9098	17.5519	16.7705	16.6584	23.007	21.775	22.5876	21.8044	23.0332	22.412	22.7156	22.7968	22.613	0.10137	0.4329	-0.638335		1		1
B	C00049	K14455	aspartate[R]	oxaloacetate[R]	ASP1; aspartate aminotransferase 1	21.9706	22.4286	22.3275	22.373	22.1076	22.3677	22.7854	22.3589	22.3829	15.389	14.7383	15.1187	15.2233	15.2425	15.0291	15.608	15.0953	15.3571	38.48	38.0461	38.3757	38.2371	38.3228	38.2268	38.323	38.3978	38.2631	0.423288	0.159229	-0.48091	1
B	C00103	K00975	glucose 1P[R]	ADP-glucose[R]	UDP-GLUCOSE PYROPHOSPHORYLASE	22.4985	22.706	22.5175	22.8685	22.7929	22.3359	22.4564	22.9782	22.9552	17.5626	17.5161	16.9291	16.8513	17.2914	16.5957	17.3588	16.6926	16.811	29.9886	29.788	29.9921	29.8843	29.9228	30.1064	29.9277	30.2808	30.2483	-0.738504	-0.74915	0.592318
B	C00103	K01835	glucose 1P[R]	glucose-6P[R]	phosphoglucomutase 3; K01835 phosphoglucomutase	24.1829	24.285	24.2374	24.4648	24.775	23.8958	24.0307	24.335	24.3666	17.5626	17.5161	16.9291	16.8513	17.2914	16.5957	17.3588	16.6926	16.811	70.1389	70.6689	70.3696	70.6736	69.9776	70.1055	70.0807	70.5209	70.5313	-0.188368	-0.578133	-0.00775997	1		1	1
B	C00103	K00963	glucose 1P[R]	UDP-glucose[R]	UTP--glucose-1-phosphate uridylyltransferase	22.9511	23.1647	22.9912	23.3995	23.4771	22.931	23.1998	23.0812	23.4693	17.5626	17.5161	16.9291	16.8513	17.2914	16.5957	17.3588	16.6926	16.811	44.9145	45.1666	45.0363	45.1765	44.8064	44.8343	44.7954	45.0497	45.156	-0.225607	-0.462376	0.156665
B	C00181	K01805	xylose[R]	xylulose[R]	xylose isomerase; K01805 xylose isomerase	21.8745	21.364	22.551	21.8916	20.8473	22.9086	22.4072	22.7277	21.8404	14.9279	14.4738	13.6864	13.9435	14.575	14.0953	15.0119	15.0483	14.6556	24.4508	24.7357	24.2699	24.6372	24.2291	24.3111	24.189	24.9379	24.8667	0.023404	0.396928	0.265211		1	1	1
B	C00042	K01899	succinate[R]	succinyl-CoA[R]	Succinyl-CoA ligase [GDP-forming] subunit alpha-2; K01899 succinyl-CoA synthetase alpha subunit	20.7974	20.8148	20.8824	20.7509	20.691	20.833	21.0568	20.7101	20.7281	14.7948	13.4167	14.3337	13.5727	14.0871	13.9322	14.437	14.7469	14.2581	21.0796	20.7379	20.9381	20.5965	20.9613	20.8353	21.1111	20.726	20.7153	0.180141	0.181772	0.616282
C	C00079	K14455	phenylalanine[S]	phenylpyruvate[P]	ASP1; aspartate aminotransferase 1	21.9706	22.4286	22.3275	22.373	22.1076	22.3677	22.7854	22.3589	22.3829	11.045	13.302	11.659	12.6301	12.1855	13.0379	11.8082	11.8002	13.1417	38.48	38.0461	38.3757	38.2371	38.3228	38.2268	38.323	38.3978	38.2631	0.28261	-0.937636	-0.48091
C	C00025	K01580	glutamate[S]	GABA[P]	GAD; glutamate decarboxylase 1	24.8827	24.7165	24.7746	24.8891	24.7724	24.495	24.3903	24.7413	24.8545	13.7752	13.5323	13.3245	13.2642	13.4644	13.3911	13.5774	13.4347	13.3859	33.0611	33.3762	32.9899	33.3034	33.1203	32.5477	32.7021	33.3738	33.4256	-0.21743	-0.0942838	0.740309
C	C00025	K00294	glutamate[S]	glu 5-SA[P]	ALDH12A1; delta-1-pyrroline-5-carboxylate dehydrogenase 12A1	19.7356	19.4574	19.7756	19.8494	19.4914	19.7125	19.9546	19.9375	19.8564	13.7752	13.5323	13.3245	13.2642	13.4644	13.3911	13.5774	13.4347	13.3859	22.8346	22.9202	22.7445	22.9268	22.6994	22.608	22.5775	22.7071	22.9367	-0.1085	0.0583491	-0.0243829
C	C00025	K01885	glutamate[S]	glutamyl-tRNA[P]	glutamyl/glutaminyl-tRNA synthetase; K01885 glutamyl-tRNA synthetase	20.5504	20.7266	20.7965	20.8468	20.77	20.7857	21.0265	20.7769	20.8566	13.7752	13.5323	13.3245	13.2642	13.4644	13.3911	13.5774	13.4347	13.3859	24.4777	24.3752	24.3184	24.3404	24.3637	24.2445	24.2062	24.4772	24.3861	-0.443307	0.296212	-0.827112
C	C00025	K12657	glutamate[S]	L-glucose 5P[P]	P5CS1; delta1-pyrroline-5-carboxylate synthase 1	18.9242	18.7649	18.7737	21.4093	19.1652	18.9057	18.5583	18.9673	19.313	13.7752	13.5323	13.3245	13.2642	13.4644	13.3911	13.5774	13.4347	13.3859	19.8944	20.0901	19.884	19.8988	19.5885	19.6382	19.5175	19.8251	19.7317	-0.547036	0.0714723	0.397792
C	C00085	K00850	fructose 6P[S]	fructose 1,6-bisP[P]	PFK5; 6-phosphofructokinase 5	22.8292	22.9368	23.1771	22.942	23.1491	22.7029	22.7911	22.9257	23.0125	8.72381	9.82777	10.6729	10.2649	11.1288	11.5561	10.6332	10.3976	10.8654	30.2904	30.2015	30.0214	29.9275	30.1325	30.3531	30.2777	29.8814	30.0607	0.582031	-0.0588478	-0.39329	1
C	C00160	K03781	glycolate[S]	glyoxylate[P]	CAT3; catalase 3	22.7561	25.6543	21.3675	23.5615	25.7517	25.8707	22.1484	23.1961	22.5906	14.887	15.8074	15.4819	15.1319	15.7484	16.1526	16.7533	16.1525	16.7197	40.1716	40.2715	40.1705	40.3868	40.0525	39.8387	39.479	40.2154	40.3685	-0.148466	-0.340775	0.130213			1	1
C	C00065	K00654	serine[S]	3-DHS[P]	SPT1; serine palmitoyltransferase 1	20.1086	20.2167	20.6025	20.0351	20.3101	20.1956	20.2683	20.0769	19.9463	18.4585	18.3872	18.8193	18.6391	19.3306	19.1074	19.0904	19.0956	19.4142	12.3176	11.8419	12.244	12.3136	12.369	11.5094	11.8291	12.0013	12.1499	-0.0833747	-0.201071	0.0664608
C	C00148	K00472	proline[S]	hydroxyproline[P]	AT-P4H-1; prolyl-4 hydroxylase	20.8859	20.8772	21.0256	20.7204	20.7644	20.9451	20.9473	20.6361	20.7246	14.1088	13.9164	14.4797	14.3296	15.3489	14.2277	14.7855	15.0034	15.0521	14.7984	15.6486	14.8024	15.5	14.4	14.7962	14.5584	14.4381	14.6448	-0.431177	-0.892051	0.010181			1
C	C00148	K01881	proline[S]	L-prolyl-tRNA[P]	OVA6; prolyl-tRNA synthetase	19.9518	20.0074	20.0314	20.1202	20.2073	19.9669	20.0975	19.8933	19.9303	14.1088	13.9164	14.4797	14.3296	15.3489	14.2277	14.7855	15.0034	15.0521	20.7932	20.2111	20.5904	20.1598	20.9503	20.5727	20.8568	20.7246	20.7523	0.184524	0.602755	-0.0536716	1	1		1
C	C01733	K01874	methionine[S]	L-met-tRNA[P]	probable methionine--tRNA ligase; K01874 methionyl-tRNA synthetase	20.5584	20.3843	20.6233	20.6351	20.6981	20.4613	20.46	20.5012	20.6599	9.62008	10.2954	11.0005	9.68908	10.3237	10.9426	10.1392	9.8583	9.41837	21.0363	21.1134	20.8235	21.0598	21.0686	20.7969	20.9444	20.9884	21.0811	0.0717681	-0.862231	0.354756	1
C	C01733	K00789	methionine[S]	S-AM[P]	MAT3; S-adenosylmethionine synthase 3	24.3994	24.7393	24.5686	25.0609	24.8157	24.4664	24.529	24.8022	24.6416	9.62008	10.2954	11.0005	9.68908	10.3237	10.9426	10.1392	9.8583	9.41837	31.6227	31.9338	31.7039	31.8538	30.4246	31.4962	31.4921	31.7207	31.5776	-0.134628	-0.110734	-0.0660896			1
C	C00185	K01188	cellobiose[S]	b-D-glucose[P]	BGLU28; beta glucosidase 28	22.777	22.5907	22.9534	23.0562	22.857	22.7156	22.4827	22.8119	22.9174	12.4528	12.3424	13.1156	12.4673	13.8002	13.2838	13.0859	12.5901	12.5631	24.6533	23.1724	23.9995	23.055	24.6223	24.2298	24.054	23.4994	23.7913	-0.203516	0.426866	-0.410046			1
C	C00185	K05349	cellobiose[S]	b-D-glucose[P]	glycosyl hydrolase family protein; K05349 beta-glucosidase	21.1053	21.5541	21.982	21.5402	21.8174	21.5709	21.6968	21.6294	21.7069	12.4528	12.3424	13.1156	12.4673	13.8002	13.2838	13.0859	12.5901	12.5631	29.7411	29.5561	29.4852	29.5837	29.4097	29.3426	29.3609	29.5768	29.6798	0.619601	-0.817018	-0.679907	1			1
C	C00185	K05350	cellobiose[S]	b-D-glucose[P]	BGLU47; beta-glucosidase 47	22.0306	21.4388	22.707	22.9084	21.6239	22.2401	21.6894	22.9292	23.6031	12.4528	12.3424	13.1156	12.4673	13.8002	13.2838	13.0859	12.5901	12.5631	24.5716	23.3724	24.2028	23.1461	24.3536	24.2993	24.3459	23.5091	23.2528	-0.622321	0.450882	-0.844488		1
C	C00064	K00764	glutamine[S]	5-PPR[P]	ASE2; glutamine 5-phosphoribosylpyrophosphate amidotransferase	18.1278	18.5924	17.8135	18.9879	18.2	19.1021	19.328	18.6903	19.4064	17.7273	18.7812	18.8669	17.2451	16.8646	17.3565	17.6262	18.7	17.7881	18.7	18.7	18.615	18.7281	18.5123	18.5289	18.839	18.5529	18.547	-0.271379	0.0749481	0.345835
C	C00064	K01955	glutamine[S]	carbamoyl-P[P]	CARB; carbamoyl phosphate synthetase B	20.28	20.1474	20.3051	20.3704	20.6	20.2933	20.47	20.0984	20.1732	17.7273	18.7812	18.8669	17.2451	16.8646	17.3565	17.6262	18.7	17.7881	28.3544	28.3224	28.1848	28.3375	28.3862	28.2414	28.3176	28.4291	28.3822	-0.706307	-0.206395	-0.204882
C	C00064	K01956	glutamine[S]	carbamoyl-P[P]	CARA; carbamoyl phosphate synthetase A	19.0991	18.903	18.9692	18.9587	19.2859	18.9515	19.0398	19.0011	18.8427	17.7273	18.7812	18.8669	17.2451	16.8646	17.3565	17.6262	18.7152	17.7881	18.2754	17.915	18.1796	17.9028	17.8143	18.1386	18.1562	18.4366	18.5762	-0.487456	0.549054	-0.660206		1
C	C00064	K01886	glutamine[S]	glnyl-tRNA[P]	ribosomal protein L25/Gln-tRNA synthetase; K01886 glutaminyl-tRNA synthetase	18.5989	18.6397	18.7138	19.0942	18.9469	18.6368	18.8537	18.5406	18.7374	17.7273	18.7812	18.8669	17.2451	16.8646	17.3565	17.6262	18.7152	17.7881	16.0618	15.213	15.8187	15.0398	15.9778	15.7039	15.8038	15.5622	15.7229	-0.727254	-0.471973	-0.492606
C	C00064	K00264	glutamine[S]	L-glutamate[P]	GLT1; glutamate synthase 1 [NADH]	22.6426	22.3902	22.5862	22.472	22.5915	22.8078	22.7326	22.7575	22.7868	17.7273	18.7812	18.8669	17.2451	16.8646	17.3565	17.6262	18.7152	17.7881	24.5907	24.9213	24.4074	24.8409	24.4819	24.614	24.5219	24.6734	24.6536	0.340184	-0.0188268	-0.152271	1
C	C00047	K04567	lysine[S]	lysyl-tRNA[P]	ATKRS-1; Lysyl-tRNA synthetase	19.7286	19.903	19.9562	20.0259	20.0456	20.0196	20.2623	19.9351	19.9216	11.7687	12.227	12.7113	11.4309	12.6678	12.7081	11.4796	12.6463	12.3518	18.2849	18.6386	18.1981	18.5117	17.9663	17.7306	17.9799	18.3556	18.4277	-0.252126	-0.0812168	-0.516478	1	1	1	1
C	C00124	K17744	galactose[S]	gal-1,4-lactone[P]	L-galactose dehydrogenase; K17744 L-galactose dehydrogenase	17.9665	17.3984	18.2631	18.0947	17.3259	17.7238	17.5169	18.1312	17.8569	11.3197	11.9821	10.4746	10.7747	12.7025	11.8536	11.7921	12.237	11.7153	14.5069	14.4957	14.459	14.6439	14.1978	14.0062	14.3375	14.8561	14.936	-0.717523	-0.100842	0.585727
C	C00188	K01868	threonine[S]	threonyl-tRNA[P]	threonyl-tRNA synthetase; K01868 threonyl-tRNA synthetase	19.6925	19.7438	19.8442	19.9046	20.3909	19.4715	19.6017	19.698	19.7128	17.4037	16.9609	16.7578	17.631	17.4099	17.4915	17.9601	17.5452	17.6357	18.2098	18.8367	18.168	18.7	18.0585	17.8276	18.1881	18.3069	18.422	-0.27992	0.143636	-0.233243			1
C	C05437	K00559	zymosterol[S]	fecosterol[P]	SMT1; cycloartenol-c-24-methyltransferase	19.9369	19.8986	20.3143	19.8085	19.892	19.8731	20.1031	19.8299	19.699	12.3715	12.437	12.6403	12.9036	12.8451	12.5314	12.442	12.472	12.4998	13.5043	13.7208	13.7	13.5	12.1	13.1401	13.6915	13.7733	13.991	-0.0910479	-0.775638	0.0173624	1
C	C00031	K00844	glucose[S]	glu 6-P[P]	HKL3; hexokinase-like 3	22.4638	22.7661	22.4649	22.3792	22.6578	22.2107	22.4441	22.532	22.3443	9.57547	9.60107	9.69678	9.055	10.0169	10.0252	9.88567	9.87817	9.91473	26.3218	25.7359	26.1	26	26.7891	26.0278	26.2565	25.9141	26.0635	0.484576	0.0974535	0.695697	1
C	C00137	K00469	myo-Inositol[S]	glucuronate[P]	MIOX1; inositol oxygenase 1	17.3463	17.1275	17.6279	17.4029	16.7188	20.939	21.2245	18.9162	17.0174	20.8541	20.5621	20.6737	20.4922	21.3071	20.8274	21.131	21.2049	21.105						10.6897	10.4664	9.83266	9.80508	0.226917	0.260017	0.634111	1	1
C	C01595	K15718	linoleic acid[S]	9(S)-HPODE[P]	LOX1; lipoxygenase 1	18.9005	18.7503	18.6202	18.7138	19.1501	18.3245	18.4208	19.1402	18.8874	10.0877	9.57927	10.4434	9.59643	10.1463	10.0951	10.7674	10.1029	9.43999						12.8888	13.0441	13.0891	13.1143	-0.420541	-0.167235	-0.0580465
C	C00072	K00434	ascorbate[S]	MDHA[P]	APX5; L-ascorbate peroxidase	23.9624	24.3759	22.6219	24.1685	22.6823	23.6718	23.8772	22.8517	22.4951	13.146	11.3217	11.2809	11.6275	12.0651	11.9306	12.444	13.0183	12.9213	41.4144	41.5186	41.564	41.6123	41.1936	41.4417	41.4521	41.4885	41.5816	0.0311346	0.053524	0.138677			1	1
C	C00041	K11717	alanine[P]	selenocysteine[S]	CPNIFS; cysteine desulfurase 2	17.357	17.5236	17.7724	17.8248	18.2	17.5278	17.4265	17.6308	17.5951	17.2394	18.0296	18.1796	18.1902	18.9688	19.0222	18.2682	18.4451	18.1648	12.2699	11.2229	12.7835	11.955	11.9811	12.2595	12.0847	12.4932	12.3273	0.782649	-0.252854	-0.232102	1
C	C00025	K00814	glutamate[P]	2-oxoglutarate[S]	AlaAT1; alanine aminotransferase	21.4185	21.3161	21.5086	22.1363	21.2038	21.5753	21.6491	21.6037	21.7604	13.7752	13.5323	13.3245	13.2642	13.4644	13.3911	13.5774	13.4347	13.3859	24.9777	24.9634	24.75	24.7798	24.6709	24.8993	24.6314	24.6937	24.6406	-0.525364	0.456301	-0.0778249
C	C00025	K14455	glutamate[P]	2-oxoglutarate[S]	ASP1; aspartate aminotransferase 1	21.9706	22.4286	22.3275	22.373	22.1076	22.3677	22.7854	22.3589	22.3829	13.7752	13.5323	13.3245	13.2642	13.4644	13.3911	13.5774	13.4347	13.3859	38.48	38.0461	38.3757	38.2371	38.3228	38.2268	38.323	38.3978	38.2631	-0.280173	0.629182	-0.48091		1
C	C00025	K00264	glutamate[P]	glutamine[S]	GLT1; glutamate synthase 1 [NADH]	22.6426	22.3902	22.5862	22.472	22.5915	22.8078	22.7326	22.7575	22.7868	13.7752	13.5323	13.3245	13.2642	13.4644	13.3911	13.5774	13.4347	13.3859	24.5907	24.9213	24.4074	24.8409	24.4819	24.614	24.5219	24.6734	24.6536	0.325649	0.13047	-0.152271	1
C	C00085	K00844	fructose-6p[P]	fructose[S]	HXK3; hexokinase 3	22.4638	22.7661	22.4649	22.3792	22.6578	22.2107	22.4441	22.532	22.3443	8.72381	9.82777	10.6729	10.2649	11.1288	11.5561	10.6332	10.4	10.8654	26.3	25.7	26.1437	26.0271	26.7891	26.0278	26.2565	25.9141	26.0635	0.191898	-0.0378391	0.695697
C	C00085	K00847	fructose-6p[P]	fructose[S]	putative fructokinase-3; K00847 fructokinase	23.0287	23.2505	22.9417	23.2046	23.1277	23.151	23.3557	23.2385	23.2184	8.72381	9.82777	10.6729	10.2649	11.1288	11.5561	10.6332	10.3976	10.8654	38.9169	38.5685	38.6907	38.4421	38.3517	38.627	38.7015	38.6852	38.8475	0.310749	-0.641423	-0.113108
C	C00065	K01079	serine[P]	phosphoserine[S]	PSP; phosphoserine phosphatase	18.3124		18.6906	18.0175					18.2021	18.4585	18.3872	18.8193	18.6391	19.3306	19.1074	19.0904	19.0956	19.4142	14.6296	14.3944	14.5661	14.4247	14.5382	14.8421	14.578	14.1689	14.4489	-0.513314	-0.231532	0.313186
C	C00077	K14677	ornithine[P]	acetylornithine[S]	peptidase M20/M25/M40 family protein; K14677 aminoacylase	17.9823	19.2102	19.1305	19.0538	19.5912	18.6007	18.3949	18.0386	18.7516	10.8006	11.5204	11.8242	11.6629	12.3853	12.058	11.4402	11.5597	11.0601	17.4674	17.9723	17.4	18.0745	17.3895	17.4335	17.5386	17.8619	17.8456	0.778015	-0.465867	-0.174463	1		1	1
C	C00099	K01580	b-alanine[P]	aspartate[S]	GAD2; glutamate decarboxylase 2	24.8827	24.7165	24.7746	24.8891	24.7724	24.495	24.3903	24.7413	24.8545	12.6789	12.928	12.8607	13.0544	13.4845	13.6985	13.5652	13.4974	13.43	33.0611	33.3762	32.9899	33.3034	33.1203	32.5477	32.7021	33.3738	33.4256	-0.55109	-0.193814	0.740309
C	C00099	K00814	b-alanine[P]	pyruvate[S]	AlaAT1; alanine aminotransferase	21.4185	21.3161	21.5086	22.1363	21.2038	21.5753	21.6491	21.6037	21.7604	12.6789	12.928	12.8607	13.0544	13.4845	13.6985	13.5652	13.4974	13.43	24.9777	24.9634	24.75	24.7798	24.6709	24.8993	24.6314	24.6937	24.6406	-0.017968	-0.490011	-0.0778249
C	C00148	K01259	proline[P]	peptide[S]	PIP; proline iminopeptidase	17.9862	17.9604	18.3392	18.1645	18.0425	18.025	17.9844	18.369	18.0619	14.1088	13.9164	14.4797	14.3296	15.3489	14.2277	14.7855	15	15.0521	12.9	12.5	12.583	12.4417	12.5811					0.0101721	-0.150409	-0.0253305
C	C00170	K00797	5'-MTA[P]	S-AMA[S]	SPDS1; spermidine synthase 1	19.4872	18.3369	19.7315	19.828	18.5134	20.1292	19.8856	19.7573	20.1909	9.29696	8.85175	9.24331	9.17427	10.096	10.0413	10.8122	10.5713	10.5487	28.1186	27.8429	28.0766	27.8862	27.8925	27.8007	27.9621	28.0812	28.2028	0.149282	-0.0857679	0.527405	1	1		1
C	C06427	K01068	linolenic acid[P]	a-linolenoyl-CoA[S]	acyl-CoA thioesterase family protein; K01068 acyl-coenzyme A thioesterase 1/2/4	18.9694	18.9744	19.6589	19.4337	19.5551	19.2181	19.3122	19.7141	19.5109	13.4666	13.1249	14.1514	13.5989	13.6323	13.7891	14.3769	13.4378	13.5132						13.321	13.2262	12.838	13.0283	0.0482057	0.0547209	0.222701		1
C	C00031	K01188	glucose[P]	cellobiose[S]	BGLU11; beta glucosidase 11	22.777	22.5907	22.9534	23.0562	22.857	22.7156	22.4827	22.8119	22.9174	9.57547	9.60107	9.69678	9.055	10.0169	10.0252	9.88567	9.87817	9.91473	24.6533	23.1724	23.9995	23.055	24.6223	24.2298	24.054	23.4994	23.7913	-0.507067	-0.158665	-0.410046			1
C	C00031	K05349	glucose[P]	cellobiose[S]	glycosyl hydrolase family protein; K05349 beta-glucosidase	21.1053	21.5541	21.982	21.5402	21.8174	21.5709	21.6968	21.6294	21.7069	9.57547	9.60107	9.69678	9.055	10.0169	10.0252	9.88567	9.87817	9.91473	29.7411	29.5561	29.4852	29.5837	29.4097	29.3426	29.3609	29.5768	29.6798	0.388142	-0.633227	-0.679907				1
C	C00031	K05350	glucose[P]	cellobiose[S]	BGLU45; beta-glucosidase 45	22.0306	21.4388	22.707	22.9084	21.6239	22.2401	21.6894	22.9292	23.6031	9.57547	9.60107	9.69678	9.055	10.0169	10.0252	9.88567	9.87817	9.91473	24.5716	23.3724	24.2028	23.1461	24.3536	24.2993	24.3459	23.5091	23.2528	-0.221485	-0.265465	-0.844488
C	C00093	K00006	sn-glycerol 3P[P]	glycerone-P[S]		19.0877	18.8486	19.0619	19.1239	18.8763	19.1968	19.3362	18.9635	19.1029	12.8904	12.7029	13.0172	12.7132	12.7685	13.1781	13.0627	13.0174	12.9044	13.1339	13.3125	12.8896	13.2324	12.4344	13.0616	13.2304	13.3019	13.7007	0.390448	0.305528	0.502978	1	1
C	C00093	K00111	sn-glycerol 3P[P]	glycerone-P[S]		17.7724	18.2487	18.0464	17.9656	18.0381	17.3749	17.5929	18.0426	17.9574	12.8904	12.7029	13.0172	12.7132	12.7685	13.1781	13.0627	13.0174	12.9044	12.8732	12.7656	12.6765	12.6997	12.6091	12.5193	12.631	12.0468	11.9487	-0.33794	-0.040561	-0.356693
C	C00089	K00695	sucrose[P]	UDP-glucose[S]	SUS6; sucrose synthase 6	19.9219	19.9806	20.5277	20.8344	20.2668	20.1021	20.1708	19.7956	20.7997	14.9716	17.3442	16.9575	19.5039	17.4254	11.5717	12.5449	12.6442	15.6312	19.857	19.5256	19.4347	19.2148	19.0007	19.0948	19.0806	19.5672	19.6132	0.7169	0.130349	-0.245174	1
C	C00095	K01187	fructose[P]	sucrose[S]	putative alpha-xylosidase 2; K01187 alpha-glucosidase	19.4656	19.1924	19.346	19.423	8.37898	18.908	18.7234	9.22882		20.6791	20.4456	20.2706	20.2144	21.1608	20.6416	20.6499	20.5034	20.8258	13.8516	14.5059	13.5676	14.4125	13.7471	14.6737	13.9599	14.8416	15.1312	-0.593324	0.0537583	-0.682517
C	C00095	K01193	fructose[P]	sucrose[S]	ATBETAFRUCT4; acid beta-fructofuranosidase 4	19.7222	19.2579	17.6223	20.5162	19.2783	21.5844	18.3625	19.4921	21.2719	20.6791	20.4456	20.2706	20.2144	21.1608	20.6416	20.6499	20.5034	20.8258	23.4784	23.833	23.8922	23.798	24.0839	23.782	23.4241	24.5736	24.0981	0.194045	0.0319342	0.227493
C	C00186	K18881	lactate[P]	methylglyoxal[S]	YLS5; protease I (pfpI)-like protein YLS5	21.3603	21.625	20.3933	20.6207	21.1522	20.1021	20.2408	21.6405	21.3187	17.212	16.7245	16.381	16.6612	17.1059	16.9098	17.5519	16.7705	16.6584	15.1698	16.7122	16.0088	16.3748	15.8325	15.9914	15.6239	16.2455	16.3316	-0.080252	-0.678117	0.0426268
C	C05422	K00434	DHAA[P]	ascorbate[S]	APX1; L-ascorbate peroxidase 1	23.9624	24.3759	22.6219	24.1685	22.6823	23.6718	23.8772	22.8517	22.4951	18.2592	18.1669	16.5656	17.4848	17.693	17.6505	18.1135	18.1476	18.2433	41.4144	41.5186	41.564	41.6123	41.1936	41.4417	41.4521	41.4885	41.5816	0.222061	-0.120339	0.138677			1	1
C	C00181	K15920	xylose[P]	1,4-b-D-xylan[S]	putative beta-D-xylosidase 5; K15920 beta-D-xylosidase 4	20.8212	20.3434	20.7311	20.0561	20.6947	20.7673	20.9091	20.1217	19.7363	14.9279	14.4738	13.6864	13.9435	14.575	14.0953	15.0119	15.0483	14.6556	17.0438	17.5101	17.2212	17.4013	17.1537	16.9765	16.7078	17.2205	17.0589	0.0783419	-0.34144	-0.474076	1
C	C05402	K01193	melibiose[P]	raffinose[S]	ATBETAFRUCT4; acid beta-fructofuranosidase 4	19.7222	19.2579	17.6223	20.5162	19.2783	21.5844	18.3625	19.4921	21.2719	10.6831	8.40182	9.89154	9.48787	10.2428	9.9852	7.69379	8.92185	9.56947	23.4784	23.833	23.8922	23.798	24.0839	23.782	23.4241	24.5736	24.0981	0.212873	0.0250071	0.227493		1		1
C	C00258	K15919	glycerate[R]	hydroxypyruvate[R]	glyoxylate/hydroxypyruvate reductase HPR3; K15919 hydroxypyruvate reductase 2	19.1809	19.0516	19.234	19.2965	19.6042	18.7971	18.7786	19.2132	18.925	14.07	15.4158	15.1688	15.47	15.5504	15.3292	15.4126	15.8058	15.9466	18.1685	18.0417	18.0427	18.2521	17.5518	18.3735	18.0135	18.6355	18.3681	-0.0752609	0.169206	-0.432431
C	C00041	K00814	alanine[R]	pyruvate[R]	AlaAT1; alanine aminotransferase	21.4185	21.3161	21.5086	22.1363	21.2038	21.5753	21.6491	21.6037	21.7604	17.2394	18.0296	18.1796	18.1902	18.9688	19.0222	18.2682	18.4451	18.1648	24.9777	24.9634	24.75	24.7798	24.6709	24.8993	24.6314	24.6937	24.6406	-0.150622	-0.364282	-0.0778249
C	C00085	K00895	fructose 6P[R]	fructose 1,6-bisP[R]	pyrophosphate--fructose 6-phosphate 1-phosphotransferase subunit alpha 1; K00895 pyrophosphate--fructose-6-phosphate 1-phosphotransferase	21.6239	21.6267	21.5022	21.4704	21.7933	21.6962	21.8181	21.6583	21.5071	8.72381	9.82777	10.6729	10.2649	11.1288	11.5561	10.6332	10.3976	10.8654	26.0087	25.9821	25.8295	25.934	25.9114	25.7546	25.8242	26.1987	26.3397	0.153169	-0.232513	-0.310407
C	C00085	K00616	fructose 6P[R]	glyceraldehyde 3P[R]	transaldolase-like protein; K00616 transaldolase	19.6931	20.1618	19.7246	19.0753	20.6933	20.125		20.6428	20.5928	8.72381	9.82777	10.6729	10.2649	11.1288	11.5561	10.6332	10.3976	10.8654	18.7367	19.162	18.7717	19.199	18.3107	18.6566	18.6372	18.922	18.8639	-0.101404	-0.292222	0.180667
C	C00085	K01809	fructose 6P[R]	mannose 6P[R]	MEE31; mannose-6-phosphate isomerase	20.0508	20.3744	20.3561	19.9183	19.9602	19.7376	19.9461	20.3792	20.2765	8.72381	9.82777	10.6729	10.2649	11.1288	11.5561	10.6332	10.3976	10.8654						11.8887	11.9873	11.382	11.0356	0.128961	0.415853	0.315177
C	C00148	K00318	proline[R]	1-pyrroline-5-carb[R]	ERD5; proline dehydrogenase 1	19.5311	19.9327	19.5308	19.1802	20.2868	22.1549	22.1293	20.4593	17.9789	14.1088	13.9164	14.4797	14.3296	15.3489	14.2277	14.7855	15.0034	15.0521						6.99139	7.28901	7.96175	8.17292	0.148647	0.191478	0.176232
C	C00158	K01681	citrate[R]	cis-aconitate[R]	ACO3; aconitate hydratase 3	23.61	23.4172	23.5705	23.7177	23.6596	23.4352	23.4677	23.6695	23.5886	15.1044	14.5956	15.3648	14.8886	15.0909	16.5071	16.5625	16.1383	16.474	46.3745	46.2535	46.3198	46.2623	46.2174	45.963	46.1119	46.3068	46.429	-0.625773	-0.392669	0.306312			1	1
C	C00158	K01647	citrate[R]	oxaloacetate[R]	CSY3; citrate synthase 3	21.4044	21.4974	21.7762	21.6332	21.5252	21.3131	21.4007	21.5735	21.3904	15.1044	14.5956	15.3648	14.8886	15.0909	16.5071	16.5625	16.1383	16.474	26.1677	25.9489	26.2354	25.9348	25.9959	26.0362	25.9175	26.1695	26.2001	-0.470526	-0.261652	0.179297		1
C	C00149	K01679	malate[R]	fumarate[R]	FUM1; fumarate hydratase 1	20.5159	20.5222	20.5847	20.5128	20.4724	20.7386	20.9779	20.4383	20.4201	21.2136	19.9903	21.2191	21.1775	21.6503	21.9612	22.0584	21.7268	22.2494	22.3596	22.6075	22.1746	22.7674	21.7365	22.1043	22.0185	22.5575	22.5911	0.21754	0.120147	-0.403462
C	C00149	K00025	malate[R]	oxaloacetate[R]	malate dehydrogenase; K00025 malate dehydrogenase	25.1431	25.083	24.9592	25.1578	24.8574	25.1745	25.2166	25.2176	25.1346	21.2136	19.9903	21.2191	21.1775	21.6503	21.9612	22.0584	21.7268	22.2494	41.5317	41.3235	41.5184	41.4999	40.8235	41.1032	41.5697	41.2534	41.3426	0.257175	-0.19517	0.621552
C	C00149	K00029	malate[R]	pyruvate[R]	NADP-ME4; NADP-malic enzyme 4	22.3033	21.8421	22.5423	22.5733	22.3685	22.3195	22.2623	21.41	22.2711	21.2136	19.9903	21.2191	21.1775	21.6503	21.9612	22.0584	21.7268	22.2494	24.8377	24.1311	24.4151	24.2634	24.2711	24.2927	24.5058	24.2257	24.4368	-0.345323	-0.386862	0.237637
C	C00334	K01580	4-ABA[R]	glutamate[R]	glutamate decarboxylase	24.8827	24.7165	24.7746	24.8891	24.7724	24.495	24.3903	24.7413	24.8545	13.3161	13.7844	13.4085	12.8099	13.3036	13.7542	13.8891	13.9821	13.9561	33.0611	33.3762	32.9899	33.3034	33.1203	32.5477	32.7021	33.3738	33.4256	-0.49801	0.125756	0.740309
C	C00031	K01805	glucose[R]	fructose[R]	xylose isomerase; K01805 xylose isomerase	21.8745	21.364	22.551	21.8916	20.8473	22.9086	22.4072	22.7277	21.8404	9.57547	9.60107	9.69678	9.055	10.0169	10.0252	9.88567	9.87817	9.91473	24.4508	24.7357	24.2699	24.6372	24.2291	24.3111	24.189	24.9379	24.8667	-0.0914343	-0.00994703	0.265211
C	C00049	K01953	aspartate[R]	asparagine[R]	ASN1; asparagine synthetase [glutamine-hydrolyzing]	17.6931	17.1694	17.4888	17.1474	17.2307	18.8494	18.6818	18.8143	17.0101	15.389	14.7383	15.1187	15.2233	15.2425	15.0291	15.608	15.0953	15.3571	15.6688	16.9824	15.5503	16.8517	15.8507	15.8392	15.5731	15.5386	15.0196	0.182908	-0.291316	-0.208309
D	C00041	K00827	alanine[S]	pyruvate[P]	AGT3; alanine:glyoxylate aminotransferase 3	21.8955	21.6037	21.9284	21.8539	21.5651	22.8553	22.8142	22.2616	21.3064	17.2394	18.0296	18.1796	18.1902	18.9688	19.0222	18.2682	18.4451	18.1648	22.3978	22.47	22.4541	22.5736	22.2795	22.2899	22.2044	22.526	22.6283	-0.0561227	-0.315252	-0.546807
D	C00079	K14454	phenylalanine[S]	phenylpyruvate[P]	ASP3; aspartate aminotransferase 3	24.2598	24.2911	24.1855	24.1604	24.1446	24.2225	23.818	24.4405	24.3516	11.045	13.302	11.659	12.6301	12.1855	13.0379	11.8082	11.8002	13.1417	63.2082	63.0589	63.08	62.9604	62.9729	62.1872	62.1175	63.2983	63.3921	0.137823	-0.186403	0.961414			1	1
D	C01733	K01761	methionine[S]	methanethiol[P]	MGL; methionine gamma-lyase	19.9354	18.7356	18.1684	19.0875	19.4711	19.4895	18.693	19.934	19.9946	9.62008	10.2954	11.0005	9.68908	10.3237	10.9426	10.1392	9.8583	9.41837						11.4176	11.6923	11.536	10.9117	-0.804486	-0.180854	0.266805
D	C00170	K01244	5'-MTA[S]	5-MT-D-ribose[P]	MTN2; 5'-methylthioadenosine nucleosidase 2	20.1826	20.1331	20.2509	19.8164	20.2331	19.7225	19.777	20.0782	19.7473	9.29696	8.85175	9.24331	9.17427	10.096	10.0413	10.8122	10.5713	10.5487	16.1687	15.5282	16.0239	15.7273	16.1658	16.3291	15.789	15.9557	16.1957	-0.433997	-0.375813	0.466894			1
D	C00124	K01785	galactose[S]	galactose[P]	aldose 1-epimerase-like protein; K01785 aldose 1-epimerase	20.2193	20.2727	18.5132	19.8887	17.4424	20.3258	20.1448	20.1975	19.8401	11.3197	11.9821	10.4746	10.7747	12.7025	11.8536	11.7921	12.237	11.7153	19.4147	19.1261	19.3116	19.0136	19.2313	19.3673	19.5331	19.1653	19.016	-0.21412	-0.235751	0.0364077
D	C00188	K01754	threonine[S]	2-oxobutanoate[P]	OMR1; threonine dehydratase	18.2189	17.9405	17.7534	18.0694	18.4247	18.6728	18.6443	18.0585	18.0246	17.4037	16.9609	16.7578	17.631	17.4099	17.4915	17.9601	17.5452	17.6357						14.0955	14.4074	14.0885	14.5696	0.71725	0.694672	0.232616	1
D	C01595	K00454	linoleic acid[S]	13(S)-HPODE[P]	lipoxygenase 4; K00454 lipoxygenase	20.4028	20.4323	20.6202	19.9269	20.4387	19.9958	20.0625	20.2973	19.3615	10.0877	9.57927	10.4434	9.59643	10.1463	10.0951	10.7674	10.1029	9.43999	16.0123	17.4324	16.6716	17.1435	16.7081	15.3382	15.5322	17.2001	16.7583	0.646024	-0.392541	-0.0960588	1		1	1
D	C00186	K12309	lactate[S]	D-glucose[P]	BGAL2; beta-galactosidase 2	22.2946	22.1116	22.6119	22.2772	21.9712	23.6307	23.2736	22.7233	21.8932	17.212	16.7245	16.381	16.6612	17.1059	16.9098	17.5519	16.7705	16.6584	11.8819	11.8488	12.6352	11.6491	12.6743	11.8398	11.5304	12.5658	12.3427	0.388285	-0.711082	-0.390499	1		1
D	C00049	K00928	aspartate[S]	4-aspartyl-P[P]	AK-LYS1; aspartokinase 1	23.3608	23.8651	23.0271	23.33	23.9309	22.9492	23.0693	23.6349	23.4865	15.389	14.7383	15.1187	15.2233	15.2425	15.0291	15.608	15.0953	15.3571	18.211	18.2436	17.8333	18.0833	18.276	18.3176	18.5424	17.9259	17.8858	-0.313595	0.494067	-0.0339473		1
D	C00049	K12524	aspartate[S]	4-aspartyl-P[P]	AK-HSDH_I; bifunctional aspartokinase/homoserine dehydrogenase 1	21.8929	22.0771	21.5018	21.9379	22.0694	21.6407	21.9289	22.2237	22.5486	15.389	14.7383	15.1187	15.2233	15.2425	15.0291	15.608	15.0953	15.3571	26.2831	27.051	26.4788	26.7879	26.6547	26.1183	26.0953	26.2113	26.141	0.134502	-0.24794	-0.375212
D	C00049	K01939	aspartate[S]	adenylosuccinate[P]	ADSS; adenylosuccinate synthetase	19.3194	19.3595	19.3952	19.4872	19.6907	19.3665	19.4792	19.1115	19.1877	15.389	14.7383	15.1187	15.2233	15.2425	15.0291	15.608	15.0953	15.3571	22.0212	21.7482	22.0761	21.8244	21.9517	21.9942	22.0593	21.6427	21.7794	0.193321	0.27221	0.579615
D	C00482	K01904	sinapinate[S]	sinapoyl-CoA[P]	4CL1; 4-coumarate--CoA ligase 1	22.5402	23.0955	23.5855	23.4475	23.728	23.2795	23.1355	23.61	22.7958	14.5258	14.3265	14.2057	14.0977	14.1914	14.2405	14.0388	14.1034	13.7082	24.4029	25.7594	25.4307	25.8973	24.9673	25.7461	25.1379	25.194	25.1508	-0.0599742	-0.359753	0.568975	1		1	1
D	C05402	K07407	melibiose[S]	glu, gal[P]	AGAL1; alpha-galactosidase 1	22.3634	22.3956	22.7308	22.1722	22.2949	22.1498	22.2804	22.3909	22.3082	10.6831	8.40182	9.89154	9.48787	10.2428	9.9852	7.69379	8.92185	9.56947	20.7342	21.4989	21.2009	21.6718	20.8759	21.2648	20.9373	20.8788	20.9843	0.218276	-0.00780722	-0.13085	1		1
D	C00072	K00423	ascorbate[S]	DHAA[P]	L-ascorbate oxidase; K00423 L-ascorbate oxidase	18.7927	20.4149	17.8414	19.728	20.6655	20.0868	20.285	18.5897	19.8201	13.146	11.3217	11.2809	11.6275	12.0651	11.9306	12.444	13.0183	12.9213	15.4616	15.6277	15.526	15.3369	15.7275	15.0576	15.4304	15.5353	15.2948	0.0835305	-0.0162369	0.0444285
D	C00025	K14454	glutamate[P]	2-oxoglutarate[S]	ASP4; aspartate aminotransferase 4	24.2598	24.2911	24.1855	24.1604	24.1446	24.2225	23.818	24.4405	24.3516	13.7752	13.5323	13.3245	13.2642	13.4644	13.3911	13.5774	13.4347	13.3859	63.2082	63.0589	63.08	62.9604	62.9729	62.1872	62.1175	63.2983	63.3921	-0.166314	-0.0320795	0.961414				1
D	C00025	K01469	glutamate[P]	5-oxoproline[S]	OXP1; 5-oxoprolinase	18.8497	18.7936	18.8372	18.5732	19.1086	18.3656	18.3301	18.7646	18.6089	13.7752	13.5323	13.3245	13.2642	13.4644	13.3911	13.5774	13.4347	13.3859	16.4902	16.4014	16.6071	16.4199	16.0929	16.1802	16.3168	16.7107	16.6424	0.0657516	-0.118021	-0.216937
D	C00099	K14085	b-alanine[P]	3-aminopropanal[S]	ALDH7B4; aldehyde dehydrogenase 7B4	22.7573	22.5835	22.7976	22.7924	22.4941	22.7206	22.4332	22.9685	22.5375	12.6789	12.928	12.8607	13.0544	13.4845	13.6985	13.5652	13.4974	13.43	31.258	31.4204	31.2127	31.2159	30.946	31.1566	31.155	31.2848	31.3154	-0.446146	-0.295682	0.511551
D	C02170	K14085	NH3-malonate[P]	(S)-MMSA[S]	ALDH7B4; aldehyde dehydrogenase 7B4	22.7573	22.5835	22.7976	22.7924	22.4941	22.7206	22.4332	22.9685	22.5375	12.0714	11.7601	12.3473	11.6204	12.8269	12.3643	12.0858	11.3049	12.3366	31.258	31.4204	31.2127	31.2159	30.946	31.1566	31.155	31.2848	31.3154	-0.713711	-0.661619	0.511551
D	C00122	K01755	fumaric acid[P]	argininosuccinate[S]	putative argininosuccinate lyase; K01755 argininosuccinate lyase	18.675	18.7536	18.6826	18.6372	19.0785	18.5855	18.935	18.68	18.717	22.438	21.972	22.4767	22.9659	22.7089	22.279	22.3482	22.592	21.9964	19.4189	19.2865	19.3527	19.2573	19.4318	19.6457	19.5396	19.6609	19.6613	0.0128081	-0.503281	0.101887
D	C00086	K01476	urea[P]	arginine[S]	arginine amidohydrolase 2; K01476 arginase	18.5186	18.7007	18.453	18.676	18.3112	18.2058	18.2223	18.7485	18.5533	14.5474	14.3951	13.7666	13.8078	14.4637	14.5752	14.6333	15.3286	14.5445	16.225	16.4284	16.2502	16.5728	16.2407	16.4646	16.5345	16.7428	16.9633	0.151139	0.52895	0.449909	1	1	1	1
D	C00186	K01069	lactate[P]	(R)-S-LG[S]	GLX2-4; glyoxalase 2-4	20.6643	20.6014	21.0106	20.6391	20.4663	20.6452	20.6311	20.7461	20.5351	17.212	16.7245	16.381	16.6612	17.1059	16.9098	17.5519	16.7705	16.6584	13.7326	13.0343	14.227	13.1057	14.4681	13.6261	13.7154	13.2184	13.4252	-0.511707	0.0115246	0.0773219
D	C00049	K13035	aspartate[P]	L-3-cyanoalanine[S]	NIT4; bifunctional nitrilase/nitrile hydratase NIT4	16.4493	17.1174	17.3003	17.8064	17.6986	16.9345	16.9581	17.6519	17.1536	15.389	14.7383	15.1187	15.2233	15.2425	15.0291	15.608	15.0953	15.3571	13.3836	13.2244	13.8222	13.8159	13.2346	13.9071	13.646	13.4383	13.7651	-0.62917	-0.212398	0.0733141
D	C00103	K18447	glucose 1P[P]	ADP-glucose[S]	ADP-sugar diphosphatase	17.6117	17.8463	17.8098	17.8673	17.9441	17.4895	17.5815	17.9737	17.7886	17.5626	17.5161	16.9291	16.8513	17.2914	16.5957	17.3588	16.6926	16.811	10.2428	10.4633	10.2882	10.8386	11.2424					-0.673549	0.573377	0.1275		1
D	C00103	K12447	glucose 1P[P]	UDP-glucose[S]	UDP-sugar pyrophosphorylase	21.6458	21.8775	21.6541	21.6637	21.6487	21.4747	21.693	21.8902	21.5881	17.5626	17.5161	16.9291	16.8513	17.2914	16.5957	17.3588	16.6926	16.811	21.9908	21.6068	22.2749	21.7148	22.0277	22.4154	21.8431	21.681	21.7123	-0.358351	-0.141217	-0.341643
D	C05422	K00423	DHAA[P]	ascorbate[S]	sks12; protein SKU5 similar 12	18.7927	20.4149	17.8414	19.728	20.6655	20.0868	20.285	18.5897	19.8201	18.2592	18.1669	16.5656	17.4848	17.693	17.6505	18.1135	18.1476	18.2433	15.4616	15.6277	15.526	15.3369	15.7275	15.0576	15.4304	15.5353	15.2948	0.42669	-0.13576	0.0444285
D	C00482	K13066	t-sinapinate[P]	5-HFAME[S]	OMT1; caffeic acid/5-hydroxyferulic acid O-methyltransferase	20.8649	21.3738	21.8184	22.159	21.4229	21.6526	21.5006	22.1685	21.136	14.5258	14.3265	14.2057	14.0977	14.1914	14.2405	14.0388	14.1034	13.7082	18.1818	18.7931	19.2451	19.0926	18.0933	19.1976	18.8004	17.4641	17.8871	-0.158239	0.248629	0.229028		1
D	C00482	K12355	t-sinapinate[P]	sinapoyl aldehyde[S]	ALDH2C4; aldehyde dehydrogenase 2C4	18.0606	17.9248	18.9741	18.5275	18.3068	18.3529	18.1138	18.4352	18.7047	14.5258	14.3265	14.2057	14.0977	14.1914	14.2405	14.0388	14.1034	13.7082	13.4181	14.9766	13.8588	14.6126	14.0612	13.339	13.5612	13.9224	14.0202	-0.428115	-0.571147	0.456706
D	C05402	K07407	melibiose[P]	manninotriose[S]	melibiase family protein; K07407 alpha-galactosidase	22.3634	22.3956	22.7308	22.1722	22.2949	22.1498	22.2804	22.3909	22.3082	10.6831	8.40182	9.89154	9.48787	10.2428	9.9852	7.69379	8.92185	9.56947	20.7342	21.4989	21.2009	21.6718	20.8759	21.2648	20.9373	20.8788	20.9843	0.218276	-0.00780722	-0.13085
D	C05519	K01620	allothreonine[R]	glycine[R]	THA1; threonine aldolase	18.6937	18.7257	18.2477	17.6891	18.6534	17.3682	18.3328	18.6903	18.0101	13.2194	15.5298	15.3427	15.0815	15.3322	15.4796	15.0029	15.2746	15.2325	13.7812	13.7231	13.6459	13.7157	13.0475	12.8473	13.5627	13.4749	13.79	-0.338212	-0.494933	-0.496693	1	1	1	1
D	C00258	K14085	glycerate[R]	glyceraldehyde[R]	ALDH7B4; aldehyde dehydrogenase 7B4	22.7573	22.5835	22.7976	22.7924	22.4941	22.7206	22.4332	22.9685	22.5375	14.07	15.4158	15.1688	15.47	15.5504	15.3292	15.4126	15.8058	15.9466	31.258	31.4204	31.2127	31.2159	30.946	31.1566	31.155	31.2848	31.3154	-0.154928	-0.0515281	0.511551
D	C00065	K01754	serine[R]	pyruvate[R]	OMR1; threonine dehydratase	18.2189	17.9405	17.7534	18.0694	18.4247	18.6728	18.6443	18.0585	18.0246	18.4585	18.3872	18.8193	18.6391	19.3306	19.1074	19.0904	19.0956	19.4142						14.0955	14.4074	14.0885	14.5696	0.228648	0.516434	0.232616
D	C00037	K00827	glycine[R]	glyoxylate[R]	AGT3; alanine:glyoxylate aminotransferase 3	21.8955	21.6037	21.9284	21.8539	21.5651	22.8553	22.8142	22.2616	21.3064	17.2443	18.0107	17.9874	17.7581	17.844	17.7531	17.7531	17.6603	17.6212	22.3978	22.47	22.4541	22.5736	22.2795	22.2899	22.2044	22.526	22.6283	0.0615252	-0.191282	-0.546807
D	C00037	K01620	glycine[R]	threonine[R]	THA1; threonine aldolase	18.6937	18.7257	18.2477	17.6891	18.6534	17.3682	18.3328	18.6903	18.0101	17.2443	18.0107	17.9874	17.7581	17.844	17.7531	17.7531	17.6603	17.6212	13.7812	13.7231	13.6459	13.7157	13.0475	12.8473	13.5627	13.4749	13.79	-0.314846	-0.404634	-0.496693
D	C00148	K00286	proline[R]	1-pyrroline-5-carb[R]	P5CR; Pyrroline-5-carboxylate reductase	17.5481	16.8554	17.6082	16.6951	17.5275	17.2246	17.3081	16.9904	16.3138	14.1088	13.9164	14.4797	14.3296	15.3489	14.2277	14.7855	15.0034	15.0521	13.4795	13.7451	13.1911	13.6043	13.1725	13.6138	13.4424	13.9549	13.8593	-0.190873	0.0843182	-0.782517
D	C00188	K01620	threonine[R]	glycine[R]	THA1; threonine aldolase	18.6937	18.7257	18.2477	17.6891	18.6534	17.3682	18.3328	18.6903	18.0101	17.4037	16.9609	16.7578	17.631	17.4099	17.4915	17.9601	17.5452	17.6357	13.7812	13.7231	13.6459	13.7157	13.0475	12.8473	13.5627	13.4749	13.79	-0.132676	-0.046245	-0.496693
D	C05437	K09828	zymosterol[R]	zymostenol[R]	DWF1; Delta(24)-sterol reductase	20.7742	20.9159	20.5811	20.147	20.739	20.239	20.5542	20.4941	20.2208	12.3715	12.437	12.6403	12.9036	12.8451	12.5314	12.442	12.472	12.4998	18.6268	18.4164	18.256	18.4869	17.8495	18.3902	18.544	18.5903	18.744	-0.294841	-0.92476	-0.464963			1	1
D	C00159	K07407	mannose[R]	epimelibiose[R]	melibiase family protein; K07407 alpha-galactosidase	22.3634	22.3956	22.7308	22.1722	22.2949	22.1498	22.2804	22.3909	22.3082	17.8869	17.8396	17.3922	17.6151	18.5961	18.0749	17.341	17.8319	17.7416	20.7342	21.4989	21.2009	21.6718	20.8759	21.2648	20.9373	20.8788	20.9843	-0.286272	-0.208756	-0.13085
D	C00122	K00234	fumarate[R]	succinate[R]	SDH1-2; succinate dehydrogenase [ubiquinone] flavoprotein subunit 2	20.6148	21.0434	20.6071	21.1579	21.1867	20.2897	20.5342	20.5781	20.9334	22.438	21.972	22.4767	22.9659	22.7089	22.279	22.3482	22.592	21.9964	22.3024	21.7991	22.2855	22.0323	21.8237	22.3386	22.5228	21.7671	21.8879	0.417857	-0.226632	-0.554917	1		1
D	C00042	K00234	succinate[R]	fumarate[R]	SDH1-2; succinate dehydrogenase [ubiquinone] flavoprotein subunit 2	20.6148	21.0434	20.6071	21.1579	21.1867	20.2897	20.5342	20.5781	20.9334	14.7948	13.4167	14.3337	13.5727	14.0871	13.9322	14.437	14.7469	14.2581	22.3024	21.7991	22.2855	22.0323	21.8237	22.3386	22.5228	21.7671	21.8879	-0.818928	-0.0356841	-0.554917
D	C00493	K13832	shikimate[R]	3-DHS[R]	MEE32; bi-functional dehydroquinate-shikimate dehydrogenase	19.3448	19.5025	19.5749	19.4266	19.9562	19.4285	19.2815	19.5145	19.0771	18.7182	18.5569	18.4682	17.9958	16.4923	14.8348	14.8354	15.0483	14.7479	17.7262	18.1631	17.758	18.1229	17.5529	17.7837	17.6958	18.0775	18.2057	0.27664	-0.448737	-0.593524	1	1	1	1
